# Supplementary material for: Plants obey (and disobey) the island rule
Source: Proc Natl Acad Sci U S A. 2019 Aug 19;116(36):17632–4. doi: 10.1073/pnas.1907424116 (PMC6731657; doi:10.1073/pnas.1907424116)
Supplement: Supplementary File [file pnas.1907424116.sd01.xlsx]

## Sheet: Sheet 1
								Collection method						Source						Mainland trait values			Island trait values			Island / mainland
Mainland species	Island speies	Family	Growth form	Taxonomic differentiation	Mainland	Island	Phylogeny	m.stat.col	m.leaf.col	m.seeed.col	i.stat.col	i.leaf.col	i.seed.col	m.stat.source	m.leaf.source	m.seed.source	i.stat.source	i.leaf.source	i.seed.source	m.stat	m.leaf	m.seed	i.stat	i.leaf	i.seed	si.stat	si.leaf	si.seed		KEY
Dendrobium kingianum v. carnarvonense	Dendrobium moorei	Orchidaceae	h	sp	New South Wales	Lord Howe Island	Burke, J. M., Bayly, M. J., Adams, P. B., & Ladiges, P. Y. (2008). Molecular phylogenetic analysis of Dendrobium (Orchidaceae), with emphasis on the Australian section Dendrocoryne, and implications for generic classification. Australian Systematic Botany, 21(1), 1-14.	f	f		f	f		PlantNET	PlantNET		Australian Flora, vol 49	Australian Flora, vol 49		0.3	9.75		0.25	17.5		0.833333	1.79487			Collection method	f	field measurement
Olearia ramulosa	Olearia ballii	Asteraceae	w	sp	New South Wales	Lord Howe Island	Brouillet, L., Anderberg, A. A., Nesom, G. L., Lowrey, T. K., & Urbatsch, L. E. (2009). Welwitschiella is a member of the African subtribe Grangeinae (Asteraceae Astereae): a new phylogenetic position based on ndhF and ITS sequence data. Kew Bulletin, 64(4), 645-660.	f	f		f	f		VICFLORA	VICFLORA		Australian Flora, vol 49	Australian Flora, vol 49		1.15	0.1485		1	0.085		0.869565	0.572391				l	literature derived
Olearia elliptica var. elliptica	Olearia elliptica var. praetermissa	Asteraceae	w	sp	New South Wales	Lord Howe Island	Cross, E. W., Quinn, C. J., & Wagstaff, S. J. (2002). Molecular evidence for the polyphyly of Olearia (Astereae: Asteraceae). Plant Systematics and Evolution, 235(1-4), 99-120.	f	f		f	f		PlantNET	PlantNET		Australian Flora, vol 49	Australian Flora, vol 49		2	14.5125		1	0.0375		0.5	0.00258398				h	herbarium measurement
Carmichaelia williamsii	Carmichaelia exsul	Fabaceae	w	sp	New Zealand	Lord Howe Island	Heenan, P. B. (1998). Phylogenetic analysis of the Carmichaelia complex, Clianthus, and Swainsona (Fabaceae), from Australia and New Zealand. New Zealand journal of botany, 36, 21-40.	f	f	f	f	f	f	NZFLORA	NZFLORA	NZFLORA	Australian Flora, vol 49	Australian Flora, vol 49	Australian Flora, vol 49	4	1.4	4	3	1.1475	3	0.75	0.819643	0.75		Source	-	the Flora, literature, or herbarium used to source the value
Melaleuca ericifolia	Melaleuca howeana	Myrtaceae	w	sp	New South Wales	Lord Howe Island	Edwards, R. D., Craven, L. A., Crisp, M. D., & Cook, L. G. (2010). Melaleuca revisited: cpDNA and morphological data confirm that Melaleuca L.(Myrtaceae) is not monophyletic. Taxon, 59(3), 744-754.	f	f		f	f		PlantNET	PlantNET		Australian Flora, vol 49	Australian Flora, vol 49		8	0.11		3	0.08125		0.375	0.738636			Abreviations	m.stat	stature value of mainland taxon
Depanthus glaber	Negria rhabdothamnoides	Gesneriaceae	w	sp	New Caledonia	Lord Howe Island	Woo, V. L., Funke, M. M., Smith, J. F., Lockhart, P. J., & Garnock-Jones, P. J. (2011). New World origins of southwest Pacific Gesneriaceae: multiple movements across and within the South Pacific. International Journal of Plant Sciences, 172(3), 434-457.	h	h		f	f		Montpellier University Herbarium	Montpellier University Herbarium		Australian Flora, vol 49	Australian Flora, vol 49		4	153		8	97.875		2	0.639706				m.leaf	leaf area (or length) value of mainland taxon
Pandanus kanehirae	Pandanus forsteri	Pandanaceae	w	sp	Micronesia	Lord Howe Island	Gallaher, T., Callmander, M. W., Buerki, S., & Keeley, S. C. (2015). A long distance dispersal hypothesis for the Pandanaceae and the origins of the Pandanus tectorius complex. Molecular phylogenetics and evolution, 83, 20-32.	f	f		f	f		Pandanus & Freyceinetia in Micronesia. Gard. Bull. Singapore 51, 1999	Pandanus & Freyceinetia in Micronesia. Gard. Bull. Singapore 51, 1999		Australian Flora, vol 49	Australian Flora, vol 49		5	1550		13	500		2.6	0.322581				m.seed	seed size value of mainland taxon
Phaneroglossa bolusii	Lordhowea insularis	Asteraceae	w	sp	South Africa	Lord Howe Island	Pelser, P. B., Kennedy, A. H., Tepe, E. J., Shidler, J. B., Nordenstam, B., Kadereit, J. W., & Watson, L. E. (2010). Patterns and causes of incongruence between plastid and nuclear Senecioneae (Asteraceae) phylogenies. American Journal of Botany, 97(5), 856-873.	h	h		f	f		Royal Botanic Gardens, Kew	Royal Botanic Gardens, Kew		Australian Flora, vol 49	Australian Flora, vol 49		0.4	28.6		2	29.25		5	1.02273				i.stat	stature value of island taxon
Piper excelsum subsp. excelsum	Macropiper hooglandii	Piperaceae	w	sp	New Zealand	Lord Howe Island	Asmarayani, R., & Pancoro, A. (2016). Phylogenetic study of Piper L.(Piperaceae) based on ITS regions of nrDNA. Floribunda, 2(1-8).	f	f	f	f	f	f	NZPCN	NZPCN	NZPCN	Australian Flora, vol 49	Australian Flora, vol 49	Australian Flora, vol 49	5	93.5244	2	4	168	1.5	0.8	1.79632	0.75			i.leaf	leaf area (or length) value of island taxon
Melicope broadbentiana	Melicope contermina	Rutaceae	w	sp	North Eastern Queensland	Lord Howe Island	Appelhans, M. S., Wen, J., & Wagner, W. L. (2014). A molecular phylogeny of Acronychia, Euodia, Melicope and relatives (Rutaceae) reveals polyphyletic genera and key innovations for species richness. Molecular Phylogenetics and Evolution, 79, 54-68.		f	f	f	f	f		Australian Tropical Rainforest Plants	Australian Tropical Rainforest Plants	Australian Flora, vol 49	Australian Flora, vol 49	Australian Flora, vol 49		34.125	6	5	17.875	5.5		0.52381	0.916667			i.seed	seed size value of island taxon
Streblus banksii	Streblus smithii	Moraceae	w	sp	New Zealand	Three Kings	Nepal, M. P., & Ferguson, C. J. (2012). Phylogenetics of Morus (Moraceae) inferred from ITS and trnL-trnF sequence data. Systematic Botany, 37(2), 442-450	f	f		f	f		NZFLORA	NZFLORA		NZFLORA	NZFLORA		12	16.5		5	120		0.416667	7.27273				si.stat	island stature devided by mainland stature
Dendrobium tetragonum	Dendrobium macropus	Orchidaceae	h	sp	New South Wales	Norfolk Island	Clements, M. A. (2006). Molecular Phylogentics Systematics in Dendrobieae (Orchidaceae). Aliso: A Journal of Systematic and Evolutionary Botany, 22(1), 465-480.		f		f	f		PlantNET	PlantNET		Australian Flora, vol 49	Australian Flora, vol 49		0.45	11		0.4	17.5		0.888889	1.59091				si.leaf	island leaf value devided by mainland leaf value
Alectryon excelsus subsp. excelsus	Alectryon excelsus subsp. grandis	Sapindaceae	w	sp	New Zealand	Three Kings	Edwards, K. J., & Gadek, P. A. (2001). Evolution and biogeography of Alectryon (Sapindaceae). Molecular Phylogenetics and Evolution, 20(1), 14-26.	f			f			NZPCN	NZPCN		NZPCN	NZPCN		20	22.125		7	100		0.35	4.51977				si.seed	island seed size devided by mainland seed size
Pennantia corymbosa	Pennantia baylisiana	Pennantiaceae	w	sp	New Zealand	Three Kings	Gardner, R. O., & de Lange, P. J. (2002). Revision of Pennantia (Icacinaceae), a small isolated genus of Southern Hemisphere trees. Journal of the Royal Society of New Zealand, 32(4), 669-695.	f	f		f	f		NZFLORA	NZFLORA		NZPCN	NZPCN		10	15		4	119		0.4	7.93333			Colors	yellow	columns relating to stature
Plagianthus regius subsp. regius	Plagianthus regius subsp. chathamicus	Malvaceae	w	sub	New Zealand	Chatham Islands	Wagstaff, S. J., & Tate, J. A. (2011). Phylogeny and character evolution in the New Zealand endemic genus Plagianthus (Malveae, Malvaceae). Systematic botany, 36(2), 405-418.	f	f			f		NZFLORA	NZFLORA		NZPCN	NZFLORA		15	14.4375		15	41.25		1	2.85714				green	columns relating to leaf area
Cryptocarya sclerophylla	Cryptocarya triplinervis	Lauraceceae	w	sp	New South Wales	Lord Howe Island	Papadopulos, A. S., Baker, W. J., Crayn, D., Butlin, R. K., Kynast, R. G., Hutton, I., & Savolainen, V. (2011). Speciation with gene flow on Lord Howe Island. Proceedings of the National Academy of Sciences, 108(32), 13188-13193.	f	f		f	f		Flora of Australia Online	Flora of Australia Online		Australian Flora, vol 49	Australian Flora, vol 49		10	30.0625		16	19.5		1.6	0.648649				red	columns relating to seed size
Cryptocarya densiflora	Cryptocarya gregsonii	Lauraceceae	w	sp	Northeastern Queensland	Lord Howe Island	Papadopulos, A. S., Baker, W. J., Crayn, D., Butlin, R. K., Kynast, R. G., Hutton, I., & Savolainen, V. (2011). Speciation with gene flow on Lord Howe Island. Proceedings of the National Academy of Sciences, 108(32), 13188-13193.	f	f		f	f		EFLORA	EFLORA		Australian Flora, vol 49	Australian Flora, vol 49		20	12.5		12	5.5		0.6	0.44			Growth form	w	woody
Sarcomelicope simplicifolia subsp. simplicifolia	Melicope polybrota	Rutaceae	w	sp	New South Wales	Lord Howe Island	Papadopulos, A. S., Baker, W. J., Crayn, D., Butlin, R. K., Kynast, R. G., Hutton, I., & Savolainen, V. (2011). Speciation with gene flow on Lord Howe Island. Proceedings of the National Academy of Sciences, 108(32), 13188-13193.	f	f	f	f	f	f	PlantNET	PlantNET	PlantNET	Australian Flora, vol 49	Australian Flora, vol 49	Australian Flora, vol 49	18	45	6	8	76	4	0.444444	1.68889	0.666667			h	non-woody
Myrsine faberi	Myrsine platystigma	Myrsinaceae	w	sp	China	Lord Howe Island	Papadopulos, A. S., Baker, W. J., Crayn, D., Butlin, R. K., Kynast, R. G., Hutton, I., & Savolainen, V. (2011). Speciation with gene flow on Lord Howe Island. Proceedings of the National Academy of Sciences, 108(32), 13188-13193.	f	f		f	f		EFLORA	EFLORA		Australian Flora, vol 49	Australian Flora, vol 49		6	20.25		6	9.1875		1	0.453704			Phylogeny	-	Phylogeny used to confirm mainland sister taxa
Olearia argophylla	Olearia mooneyi	Asteraceae	w	sp	New South Wales	Lord Howe Island	Papadopulos, A. S., Baker, W. J., Crayn, D., Butlin, R. K., Kynast, R. G., Hutton, I., & Savolainen, V. (2011). Speciation with gene flow on Lord Howe Island. Proceedings of the National Academy of Sciences, 108(32), 13188-13193.	f	f		f	f		PlantNET	PlantNET		Australian Flora, vol 49	Australian Flora, vol 49		9	53.5		4	17.5		0.444444	0.327103
Coprosma repens	Coprosma petiolata	Rubiaceae	w	sp	New Zealand	Kermadec Islands	Jason T. Cantley, Nathan G. Swenson, Adrienne Markey, Sterling C. Keeley; Biogeographic insights on Pacific Coprosma (Rubiaceae) indicate two colonizations to the Hawaiian Islands, Botanical Journal of the Linnean Society, Volume 174, Issue 3, 1 March 2014, Pages 412–424,	f	f		f	f		NZFLORA	NZFLORA		NZFLORA	NZFLORA		8	31.5		6	17.69		0.75	0.561587
Piper excelsum subsp. excelsum	Piper excelsum subsp. excelsum	Piperaceae	w	n	New Zealand	Chatham Islands		l	l	l	l	l	l	Cox, B. T. M., & Burns, K. C. (2017). Convergent evolution of gigantism in the flora of an isolated archipelago. Evolutionary ecology, 31(5), 741-752.	Cox, B. T. M., & Burns, K. C. (2017). Convergent evolution of gigantism in the flora of an isolated archipelago. Evolutionary ecology, 31(5), 741-752.	Cox, B. T. M., & Burns, K. C. (2017). Convergent evolution of gigantism in the flora of an isolated archipelago. Evolutionary ecology, 31(5), 741-752.	Cox, B. T. M., & Burns, K. C. (2017). Convergent evolution of gigantism in the flora of an isolated archipelago. Evolutionary ecology, 31(5), 741-752.	Cox, B. T. M., & Burns, K. C. (2017). Convergent evolution of gigantism in the flora of an isolated archipelago. Evolutionary ecology, 31(5), 741-752.	Cox, B. T. M., & Burns, K. C. (2017). Convergent evolution of gigantism in the flora of an isolated archipelago. Evolutionary ecology, 31(5), 741-752.	6.67	111.22	2.92	4.82	161.09	3.59	0.722639	1.44839	1.22945
Pseudopanax crassifolius	Pseudopanax chathamicus	Araliaceae	w	sp	New Zealand	Chatham Islands	Heenan, P. B., Mitchell, A. D., De Lange, P. J., Keeling, J., & Paterson, A. M. (2010). Late-Cenozoic origin and diversification of Chatham Islands endemic plant species revealed by analyses of DNA sequence data. New Zealand Journal of Botany, 48(2), 83-136.	l	l	l	l	l	l	Cox, B. T. M., & Burns, K. C. (2017). Convergent evolution of gigantism in the flora of an isolated archipelago. Evolutionary ecology, 31(5), 741-752.	Cox, B. T. M., & Burns, K. C. (2017). Convergent evolution of gigantism in the flora of an isolated archipelago. Evolutionary ecology, 31(5), 741-752.	Cox, B. T. M., & Burns, K. C. (2017). Convergent evolution of gigantism in the flora of an isolated archipelago. Evolutionary ecology, 31(5), 741-752.	Cox, B. T. M., & Burns, K. C. (2017). Convergent evolution of gigantism in the flora of an isolated archipelago. Evolutionary ecology, 31(5), 741-752.	Cox, B. T. M., & Burns, K. C. (2017). Convergent evolution of gigantism in the flora of an isolated archipelago. Evolutionary ecology, 31(5), 741-752.	Cox, B. T. M., & Burns, K. C. (2017). Convergent evolution of gigantism in the flora of an isolated archipelago. Evolutionary ecology, 31(5), 741-752.	6.67	40.97	8.66	4.82	32.15	17.79	0.722639	0.784721	2.05427
Olearia virgata	Olearia traversii	Asteraceae	w	sp	New Zealand	Chatham Islands	Heenan, P. B., Mitchell, A. D., De Lange, P. J., Keeling, J., & Paterson, A. M. (2010). Late-Cenozoic origin and diversification of Chatham Islands endemic plant species revealed by analyses of DNA sequence data. New Zealand Journal of Botany, 48(2), 83-136.	l	l	l	l	l	l	Cox, B. T. M., & Burns, K. C. (2017). Convergent evolution of gigantism in the flora of an isolated archipelago. Evolutionary ecology, 31(5), 741-752.	Cox, B. T. M., & Burns, K. C. (2017). Convergent evolution of gigantism in the flora of an isolated archipelago. Evolutionary ecology, 31(5), 741-752.	Cox, B. T. M., & Burns, K. C. (2017). Convergent evolution of gigantism in the flora of an isolated archipelago. Evolutionary ecology, 31(5), 741-752.	Cox, B. T. M., & Burns, K. C. (2017). Convergent evolution of gigantism in the flora of an isolated archipelago. Evolutionary ecology, 31(5), 741-752.	Cox, B. T. M., & Burns, K. C. (2017). Convergent evolution of gigantism in the flora of an isolated archipelago. Evolutionary ecology, 31(5), 741-752.	Cox, B. T. M., & Burns, K. C. (2017). Convergent evolution of gigantism in the flora of an isolated archipelago. Evolutionary ecology, 31(5), 741-752.	4	0.39	10.58	6.48	10.33	15.09	1.62	26.4872	1.42628
Nertera depressa	Nertera depressa	Rubiaceae	h	n	New Zealand	Chatham Islands	Heenan, P. B., Mitchell, A. D., De Lange, P. J., Keeling, J., & Paterson, A. M. (2010). Late-Cenozoic origin and diversification of Chatham Islands endemic plant species revealed by analyses of DNA sequence data. New Zealand Journal of Botany, 48(2), 83-136.	l	l	l	l	l	l	Cox, B. T. M., & Burns, K. C. (2017). Convergent evolution of gigantism in the flora of an isolated archipelago. Evolutionary ecology, 31(5), 741-752.	Cox, B. T. M., & Burns, K. C. (2017). Convergent evolution of gigantism in the flora of an isolated archipelago. Evolutionary ecology, 31(5), 741-752.	Cox, B. T. M., & Burns, K. C. (2017). Convergent evolution of gigantism in the flora of an isolated archipelago. Evolutionary ecology, 31(5), 741-752.	Cox, B. T. M., & Burns, K. C. (2017). Convergent evolution of gigantism in the flora of an isolated archipelago. Evolutionary ecology, 31(5), 741-752.	Cox, B. T. M., & Burns, K. C. (2017). Convergent evolution of gigantism in the flora of an isolated archipelago. Evolutionary ecology, 31(5), 741-752.	Cox, B. T. M., & Burns, K. C. (2017). Convergent evolution of gigantism in the flora of an isolated archipelago. Evolutionary ecology, 31(5), 741-752.		0.15	1.61		0.25	3.05		1.66667	1.89441
Myrsine divaricata	Myrsine chathamica	Myrsinaceae	w	sp	New Zealand	Chatham Islands	Heenan, P. B., Mitchell, A. D., De Lange, P. J., Keeling, J., & Paterson, A. M. (2010). Late-Cenozoic origin and diversification of Chatham Islands endemic plant species revealed by analyses of DNA sequence data. New Zealand Journal of Botany, 48(2), 83-136.	l	l	l	l	l	l	Cox, B. T. M., & Burns, K. C. (2017). Convergent evolution of gigantism in the flora of an isolated archipelago. Evolutionary ecology, 31(5), 741-752.	Cox, B. T. M., & Burns, K. C. (2017). Convergent evolution of gigantism in the flora of an isolated archipelago. Evolutionary ecology, 31(5), 741-752.	Cox, B. T. M., & Burns, K. C. (2017). Convergent evolution of gigantism in the flora of an isolated archipelago. Evolutionary ecology, 31(5), 741-752.	Cox, B. T. M., & Burns, K. C. (2017). Convergent evolution of gigantism in the flora of an isolated archipelago. Evolutionary ecology, 31(5), 741-752.	Cox, B. T. M., & Burns, K. C. (2017). Convergent evolution of gigantism in the flora of an isolated archipelago. Evolutionary ecology, 31(5), 741-752.	Cox, B. T. M., & Burns, K. C. (2017). Convergent evolution of gigantism in the flora of an isolated archipelago. Evolutionary ecology, 31(5), 741-752.	2.15	0.62	6.23	5.72	14.99	39.25	2.66047	24.1774	6.30016
Melicytus aff. alpinus	Melicytus chathamicus	Violaceae	w	sp	New Zealand	Chatham Islands	Heenan, P. B., Mitchell, A. D., De Lange, P. J., Keeling, J., & Paterson, A. M. (2010). Late-Cenozoic origin and diversification of Chatham Islands endemic plant species revealed by analyses of DNA sequence data. New Zealand Journal of Botany, 48(2), 83-136.	l	l	l	l	l	l	Cox, B. T. M., & Burns, K. C. (2017). Convergent evolution of gigantism in the flora of an isolated archipelago. Evolutionary ecology, 31(5), 741-752.	Cox, B. T. M., & Burns, K. C. (2017). Convergent evolution of gigantism in the flora of an isolated archipelago. Evolutionary ecology, 31(5), 741-752.	Cox, B. T. M., & Burns, K. C. (2017). Convergent evolution of gigantism in the flora of an isolated archipelago. Evolutionary ecology, 31(5), 741-752.	Cox, B. T. M., & Burns, K. C. (2017). Convergent evolution of gigantism in the flora of an isolated archipelago. Evolutionary ecology, 31(5), 741-752.	Cox, B. T. M., & Burns, K. C. (2017). Convergent evolution of gigantism in the flora of an isolated archipelago. Evolutionary ecology, 31(5), 741-752.	Cox, B. T. M., & Burns, K. C. (2017). Convergent evolution of gigantism in the flora of an isolated archipelago. Evolutionary ecology, 31(5), 741-752.	0.28	0.42	8.88	6.08	36.48	20.91	21.7143	86.8571	2.35473
Leptecophylla juniperina	Leptecophylla robusta	Ericaceae	w	sp	New Zealand	Chatham Islands	Heenan, P. B., Mitchell, A. D., De Lange, P. J., Keeling, J., & Paterson, A. M. (2010). Late-Cenozoic origin and diversification of Chatham Islands endemic plant species revealed by analyses of DNA sequence data. New Zealand Journal of Botany, 48(2), 83-136.	l	l	l	l	l	l	Cox, B. T. M., & Burns, K. C. (2017). Convergent evolution of gigantism in the flora of an isolated archipelago. Evolutionary ecology, 31(5), 741-752.	Cox, B. T. M., & Burns, K. C. (2017). Convergent evolution of gigantism in the flora of an isolated archipelago. Evolutionary ecology, 31(5), 741-752.	Cox, B. T. M., & Burns, K. C. (2017). Convergent evolution of gigantism in the flora of an isolated archipelago. Evolutionary ecology, 31(5), 741-752.	Cox, B. T. M., & Burns, K. C. (2017). Convergent evolution of gigantism in the flora of an isolated archipelago. Evolutionary ecology, 31(5), 741-752.	Cox, B. T. M., & Burns, K. C. (2017). Convergent evolution of gigantism in the flora of an isolated archipelago. Evolutionary ecology, 31(5), 741-752.	Cox, B. T. M., & Burns, K. C. (2017). Convergent evolution of gigantism in the flora of an isolated archipelago. Evolutionary ecology, 31(5), 741-752.	2.06	0.06	9.83	1.77	0.39	20.12	0.859223	6.5	2.0468
Corokia cotonoeaster	Corokia macrocarpa	Argophyllaceae	w	sp	New Zealand	Chatham Islands	Heenan, P. B., Mitchell, A. D., De Lange, P. J., Keeling, J., & Paterson, A. M. (2010). Late-Cenozoic origin and diversification of Chatham Islands endemic plant species revealed by analyses of DNA sequence data. New Zealand Journal of Botany, 48(2), 83-136.	l	l	l	l	l	l	Cox, B. T. M., & Burns, K. C. (2017). Convergent evolution of gigantism in the flora of an isolated archipelago. Evolutionary ecology, 31(5), 741-752.	Cox, B. T. M., & Burns, K. C. (2017). Convergent evolution of gigantism in the flora of an isolated archipelago. Evolutionary ecology, 31(5), 741-752.	Cox, B. T. M., & Burns, K. C. (2017). Convergent evolution of gigantism in the flora of an isolated archipelago. Evolutionary ecology, 31(5), 741-752.	Cox, B. T. M., & Burns, K. C. (2017). Convergent evolution of gigantism in the flora of an isolated archipelago. Evolutionary ecology, 31(5), 741-752.	Cox, B. T. M., & Burns, K. C. (2017). Convergent evolution of gigantism in the flora of an isolated archipelago. Evolutionary ecology, 31(5), 741-752.	Cox, B. T. M., & Burns, K. C. (2017). Convergent evolution of gigantism in the flora of an isolated archipelago. Evolutionary ecology, 31(5), 741-752.	1.24	0.57	14.45	2.38	9.59	37.88	1.91935	16.8246	2.62145
Coriaria arborea	Coriaria arborea	Coriariaceae	w	n	New Zealand	Chatham Islands	Heenan, P. B., Mitchell, A. D., De Lange, P. J., Keeling, J., & Paterson, A. M. (2010). Late-Cenozoic origin and diversification of Chatham Islands endemic plant species revealed by analyses of DNA sequence data. New Zealand Journal of Botany, 48(2), 83-136.	l	l	l	l	l	l	Cox, B. T. M., & Burns, K. C. (2017). Convergent evolution of gigantism in the flora of an isolated archipelago. Evolutionary ecology, 31(5), 741-752.	Cox, B. T. M., & Burns, K. C. (2017). Convergent evolution of gigantism in the flora of an isolated archipelago. Evolutionary ecology, 31(5), 741-752.	Cox, B. T. M., & Burns, K. C. (2017). Convergent evolution of gigantism in the flora of an isolated archipelago. Evolutionary ecology, 31(5), 741-752.	Cox, B. T. M., & Burns, K. C. (2017). Convergent evolution of gigantism in the flora of an isolated archipelago. Evolutionary ecology, 31(5), 741-752.	Cox, B. T. M., & Burns, K. C. (2017). Convergent evolution of gigantism in the flora of an isolated archipelago. Evolutionary ecology, 31(5), 741-752.	Cox, B. T. M., & Burns, K. C. (2017). Convergent evolution of gigantism in the flora of an isolated archipelago. Evolutionary ecology, 31(5), 741-752.	4.025	16.41	1.96	4.026	22.18	2.15	1.00025	1.35161	1.09694
Coprosma repens	Coprosma chathamica	Rubiaceae	w	sp	New Zealand	Chatham Islands	Heenan, P. B., Mitchell, A. D., De Lange, P. J., Keeling, J., & Paterson, A. M. (2010). Late-Cenozoic origin and diversification of Chatham Islands endemic plant species revealed by analyses of DNA sequence data. New Zealand Journal of Botany, 48(2), 83-136.	l	l	l	l	l	l	Cox, B. T. M., & Burns, K. C. (2017). Convergent evolution of gigantism in the flora of an isolated archipelago. Evolutionary ecology, 31(5), 741-752.	Cox, B. T. M., & Burns, K. C. (2017). Convergent evolution of gigantism in the flora of an isolated archipelago. Evolutionary ecology, 31(5), 741-752.	Cox, B. T. M., & Burns, K. C. (2017). Convergent evolution of gigantism in the flora of an isolated archipelago. Evolutionary ecology, 31(5), 741-752.	Cox, B. T. M., & Burns, K. C. (2017). Convergent evolution of gigantism in the flora of an isolated archipelago. Evolutionary ecology, 31(5), 741-752.	Cox, B. T. M., & Burns, K. C. (2017). Convergent evolution of gigantism in the flora of an isolated archipelago. Evolutionary ecology, 31(5), 741-752.	Cox, B. T. M., & Burns, K. C. (2017). Convergent evolution of gigantism in the flora of an isolated archipelago. Evolutionary ecology, 31(5), 741-752.	2.97	27.47	15.61	7.68	5.79	46.41	2.58586	0.210775	2.97309
Brachyglottis stewartiae	Brachyglottis huntii	Asteraceae	w	sp	New Zealand	Chatham Islands	Heenan, P. B., Mitchell, A. D., De Lange, P. J., Keeling, J., & Paterson, A. M. (2010). Late-Cenozoic origin and diversification of Chatham Islands endemic plant species revealed by analyses of DNA sequence data. New Zealand Journal of Botany, 48(2), 83-136.	f	l		f	l		NZFLORA	Burns, K. C., Herold, N., & Wallace, B. (2012). Evolutionary size changes in plants of the south‐west Pacific. Global ecology and biogeography, 21(8), 819-828.		NZFLORA	Burns, K. C., Herold, N., & Wallace, B. (2012). Evolutionary size changes in plants of the south‐west Pacific. Global ecology and biogeography, 21(8), 819-828.		6	148.8		6	142.47		1	0.95746
Coprosma repens	Coprosma chathamica	Rubiaceae	w	sp	New Zealand	Chatham Islands	Heenan, P. B., Mitchell, A. D., De Lange, P. J., Keeling, J., & Paterson, A. M. (2010). Late-Cenozoic origin and diversification of Chatham Islands endemic plant species revealed by analyses of DNA sequence data. New Zealand Journal of Botany, 48(2), 83-136.		l			l			Burns, K. C., Herold, N., & Wallace, B. (2012). Evolutionary size changes in plants of the south‐west Pacific. Global ecology and biogeography, 21(8), 819-828.			Burns, K. C., Herold, N., & Wallace, B. (2012). Evolutionary size changes in plants of the south‐west Pacific. Global ecology and biogeography, 21(8), 819-828.			84.68			57.89			0.683632
Coprosma propinqua var. propinqua	Coprosma propinqua var. martini	Rubiaceae	w	sub	New Zealand	Chatham Islands			l			l			Burns, K. C., Herold, N., & Wallace, B. (2012). Evolutionary size changes in plants of the south‐west Pacific. Global ecology and biogeography, 21(8), 819-828.			Burns, K. C., Herold, N., & Wallace, B. (2012). Evolutionary size changes in plants of the south‐west Pacific. Global ecology and biogeography, 21(8), 819-828.			2.21			4.38			1.9819
Corokia cotonoeaster	Corokia macrocarpa	Coriariaceae	w	sp	New Zealand	Chatham Islands			l			l			Burns, K. C., Herold, N., & Wallace, B. (2012). Evolutionary size changes in plants of the south‐west Pacific. Global ecology and biogeography, 21(8), 819-828.			Burns, K. C., Herold, N., & Wallace, B. (2012). Evolutionary size changes in plants of the south‐west Pacific. Global ecology and biogeography, 21(8), 819-828.			4.47			82.78			18.519
Veronica elliptica	Veronica barkeri	Plantaginaceae	w	sp	New Zealand	Chatham Islands			l			l			Burns, K. C., Herold, N., & Wallace, B. (2012). Evolutionary size changes in plants of the south‐west Pacific. Global ecology and biogeography, 21(8), 819-828.			Burns, K. C., Herold, N., & Wallace, B. (2012). Evolutionary size changes in plants of the south‐west Pacific. Global ecology and biogeography, 21(8), 819-828.			18.01			61.96			3.44031
Veronica elliptica	Veronica chathamica	Plantaginaceae	w	sp	New Zealand	Chatham Islands			l			l			Burns, K. C., Herold, N., & Wallace, B. (2012). Evolutionary size changes in plants of the south‐west Pacific. Global ecology and biogeography, 21(8), 819-828.			Burns, K. C., Herold, N., & Wallace, B. (2012). Evolutionary size changes in plants of the south‐west Pacific. Global ecology and biogeography, 21(8), 819-828.			18.01			11.72			0.65075
Veronica elliptica	Veronica dieffenbachii	Plantaginaceae	w	sp	New Zealand	Chatham Islands			l			l			Burns, K. C., Herold, N., & Wallace, B. (2012). Evolutionary size changes in plants of the south‐west Pacific. Global ecology and biogeography, 21(8), 819-828.			Burns, K. C., Herold, N., & Wallace, B. (2012). Evolutionary size changes in plants of the south‐west Pacific. Global ecology and biogeography, 21(8), 819-828.			18.01			100.56			5.58356
Leptinella serrulata	Leptinella featherstonii	Asteraceae	h	sp	New Zealand	Chatham Islands			l			l			Burns, K. C., Herold, N., & Wallace, B. (2012). Evolutionary size changes in plants of the south‐west Pacific. Global ecology and biogeography, 21(8), 819-828.			Burns, K. C., Herold, N., & Wallace, B. (2012). Evolutionary size changes in plants of the south‐west Pacific. Global ecology and biogeography, 21(8), 819-828.			2.83			24.04			8.4947
Linum monogynum var. monogynum	Linum monogynum var. chathamicum	Linaceae	h	sub	New Zealand	Chatham Islands			l			l			Burns, K. C., Herold, N., & Wallace, B. (2012). Evolutionary size changes in plants of the south‐west Pacific. Global ecology and biogeography, 21(8), 819-828.			Burns, K. C., Herold, N., & Wallace, B. (2012). Evolutionary size changes in plants of the south‐west Pacific. Global ecology and biogeography, 21(8), 819-828.			1.9			11.49			6.04737
Melicytus alpinus	Melicytus chathamicus	Violaceae	w	sp	New Zealand	Chatham Islands			l			l			Burns, K. C., Herold, N., & Wallace, B. (2012). Evolutionary size changes in plants of the south‐west Pacific. Global ecology and biogeography, 21(8), 819-828.			Burns, K. C., Herold, N., & Wallace, B. (2012). Evolutionary size changes in plants of the south‐west Pacific. Global ecology and biogeography, 21(8), 819-828.			1.52			131.68			86.6316
Myoporum insulare, Myoporum laetum	Myoporum aff. laetum	Scrophulariaceae	w	n	New Zealand	Chatham Islands			l			l			Burns, K. C., Herold, N., & Wallace, B. (2012). Evolutionary size changes in plants of the south‐west Pacific. Global ecology and biogeography, 21(8), 819-828.			Burns, K. C., Herold, N., & Wallace, B. (2012). Evolutionary size changes in plants of the south‐west Pacific. Global ecology and biogeography, 21(8), 819-828.			193.73			145.77			0.752439
Olearia virgata	Olearia traversiorum	Asteraceae	w	sp	New Zealand	Chatham Islands			l			l			Burns, K. C., Herold, N., & Wallace, B. (2012). Evolutionary size changes in plants of the south‐west Pacific. Global ecology and biogeography, 21(8), 819-828.			Burns, K. C., Herold, N., & Wallace, B. (2012). Evolutionary size changes in plants of the south‐west Pacific. Global ecology and biogeography, 21(8), 819-828.			2.56			74.83			29.2305
Pseudopanax crassifolius	Pseudopanax chathamicus	Araliaceae	w	sp	New Zealand	Chatham Islands			l			l			Burns, K. C., Herold, N., & Wallace, B. (2012). Evolutionary size changes in plants of the south‐west Pacific. Global ecology and biogeography, 21(8), 819-828.			Burns, K. C., Herold, N., & Wallace, B. (2012). Evolutionary size changes in plants of the south‐west Pacific. Global ecology and biogeography, 21(8), 819-828.			204.77			210.35			1.02725
Melicope ternata	Melicope aff. ternata	Rutaceae	w	sub	New Zealand	Three Kings			l			l			Burns, K. C., Herold, N., & Wallace, B. (2012). Evolutionary size changes in plants of the south‐west Pacific. Global ecology and biogeography, 21(8), 819-828.			Burns, K. C., Herold, N., & Wallace, B. (2012). Evolutionary size changes in plants of the south‐west Pacific. Global ecology and biogeography, 21(8), 819-828.			8.98			14.15			1.57572
Myoporum laetum	Myoporum laetum	Scrophulariaceae	w	n	New Zealand	Three Kings			l			l			Burns, K. C., Herold, N., & Wallace, B. (2012). Evolutionary size changes in plants of the south‐west Pacific. Global ecology and biogeography, 21(8), 819-828.			Burns, K. C., Herold, N., & Wallace, B. (2012). Evolutionary size changes in plants of the south‐west Pacific. Global ecology and biogeography, 21(8), 819-828.			12.69			30.68			2.41765
Geniostoma lingustrifolium var. lingustrifolium	Geniostoma lingustrifolium var. lingustrifolium	Loganiaceae	w	n	New Zealand	Poor Knights			f			f									15			32			2.13333
Geniostoma lingustrifolium var. lingustrifolium	Geniostoma lingustrifolium var. lingustrifolium	Loganiaceae	w	n	New Zealand	Three Kings			f			f									15			30			2
Piper excelsum subsp. excelsum	Piper melchior	Piperaceae	w	sp	New Zealand	Three Kings			l	l		l	l		Burns, K. C., Herold, N., & Wallace, B. (2012). Evolutionary size changes in plants of the south‐west Pacific. Global ecology and biogeography, 21(8), 819-828.	Burns, K. C., Herold, N., & Wallace, B. (2012). Evolutionary size changes in plants of the south‐west Pacific. Global ecology and biogeography, 21(8), 819-828.		Burns, K. C., Herold, N., & Wallace, B. (2012). Evolutionary size changes in plants of the south‐west Pacific. Global ecology and biogeography, 21(8), 819-828.	Burns, K. C., Herold, N., & Wallace, B. (2012). Evolutionary size changes in plants of the south‐west Pacific. Global ecology and biogeography, 21(8), 819-828.		49.68	3.59		113.3	3.94		2.2806	1.09749
Myrsine divaricata	Myrsine chathamica	Myrsinaceae	w	sp	New Zealand	Chatham Islands			l			l			Burns, K. C., Herold, N., & Wallace, B. (2012). Evolutionary size changes in plants of the south‐west Pacific. Global ecology and biogeography, 21(8), 819-828.			Burns, K. C., Herold, N., & Wallace, B. (2012). Evolutionary size changes in plants of the south‐west Pacific. Global ecology and biogeography, 21(8), 819-828.			0.87			1.36			1.56322
Muehlenbeckia australis	Muehlenbeckia australis	Polygonaceae	w	n	New Zealand	Chatham Islands			l	l		l	l		Burns, K. C., Herold, N., & Wallace, B. (2012). Evolutionary size changes in plants of the south‐west Pacific. Global ecology and biogeography, 21(8), 819-828.	Burns, K. C., Herold, N., & Wallace, B. (2012). Evolutionary size changes in plants of the south‐west Pacific. Global ecology and biogeography, 21(8), 819-828.		Burns, K. C., Herold, N., & Wallace, B. (2012). Evolutionary size changes in plants of the south‐west Pacific. Global ecology and biogeography, 21(8), 819-828.	Burns, K. C., Herold, N., & Wallace, B. (2012). Evolutionary size changes in plants of the south‐west Pacific. Global ecology and biogeography, 21(8), 819-828.		0.46	6.98		1.47	9.1		3.19565	1.30372
Coprosma propinqua	Coprosma propinqua var. martini	Rubiaceae	w	sub	New Zealand	Chatham Islands		l	l		l	l		Burns, K. C., Herold, N., & Wallace, B. (2012). Evolutionary size changes in plants of the south‐west Pacific. Global ecology and biogeography, 21(8), 819-828.	Burns, K. C., Herold, N., & Wallace, B. (2012). Evolutionary size changes in plants of the south‐west Pacific. Global ecology and biogeography, 21(8), 819-828.		Burns, K. C., Herold, N., & Wallace, B. (2012). Evolutionary size changes in plants of the south‐west Pacific. Global ecology and biogeography, 21(8), 819-828.	Burns, K. C., Herold, N., & Wallace, B. (2012). Evolutionary size changes in plants of the south‐west Pacific. Global ecology and biogeography, 21(8), 819-828.		2.97	0.16		7.68	0.5		2.58586	3.125
Coprosma macrocarpa	Coprosma macrocarpa	Rubiaceae	w	n	New Zealand	Three Kings			l	l		l	l		Burns, K. C., Herold, N., & Wallace, B. (2012). Evolutionary size changes in plants of the south‐west Pacific. Global ecology and biogeography, 21(8), 819-828.	Burns, K. C., Herold, N., & Wallace, B. (2012). Evolutionary size changes in plants of the south‐west Pacific. Global ecology and biogeography, 21(8), 819-828.		Burns, K. C., Herold, N., & Wallace, B. (2012). Evolutionary size changes in plants of the south‐west Pacific. Global ecology and biogeography, 21(8), 819-828.	Burns, K. C., Herold, N., & Wallace, B. (2012). Evolutionary size changes in plants of the south‐west Pacific. Global ecology and biogeography, 21(8), 819-828.		12.41	11.75		79.51	14.65		6.40693	1.24681
Coprosma acerosa	Coprosma acerosa	Rubiaceae	w	n	New Zealand	Chatham Islands			l	l		l	l		Burns, K. C., Herold, N., & Wallace, B. (2012). Evolutionary size changes in plants of the south‐west Pacific. Global ecology and biogeography, 21(8), 819-828.	Burns, K. C., Herold, N., & Wallace, B. (2012). Evolutionary size changes in plants of the south‐west Pacific. Global ecology and biogeography, 21(8), 819-828.		Burns, K. C., Herold, N., & Wallace, B. (2012). Evolutionary size changes in plants of the south‐west Pacific. Global ecology and biogeography, 21(8), 819-828.	Burns, K. C., Herold, N., & Wallace, B. (2012). Evolutionary size changes in plants of the south‐west Pacific. Global ecology and biogeography, 21(8), 819-828.		0.06	3.26		0.07	10.85		1.16667	3.32822
Apium prostratum subsp. prostratum var. filiforme	Apium prostratum subsp. denticulatum	Apiaceae	h	sub	New Zealand	Chatham Islands			l	l		l	l		Burns, K. C., Herold, N., & Wallace, B. (2012). Evolutionary size changes in plants of the south‐west Pacific. Global ecology and biogeography, 21(8), 819-828.	Burns, K. C., Herold, N., & Wallace, B. (2012). Evolutionary size changes in plants of the south‐west Pacific. Global ecology and biogeography, 21(8), 819-828.		Burns, K. C., Herold, N., & Wallace, B. (2012). Evolutionary size changes in plants of the south‐west Pacific. Global ecology and biogeography, 21(8), 819-828.	Burns, K. C., Herold, N., & Wallace, B. (2012). Evolutionary size changes in plants of the south‐west Pacific. Global ecology and biogeography, 21(8), 819-828.		6.15	4.05		6.73	2.93		1.09431	0.723457
Tetragonia implexicoma	Tetragonia implexicoma var. chathamica	Aizoaceae	w	sub	New Zealand	Chatham Islands				l			l			Burns, K. C., Herold, N., & Wallace, B. (2012). Evolutionary size changes in plants of the south‐west Pacific. Global ecology and biogeography, 21(8), 819-828.			Burns, K. C., Herold, N., & Wallace, B. (2012). Evolutionary size changes in plants of the south‐west Pacific. Global ecology and biogeography, 21(8), 819-828.			14.25			28.85			2.02456
Ripogonum scandens	Ripogonum scandens	Ripogonaceae	w	n	New Zealand	Chatham Islands				l			l			Burns, K. C., Herold, N., & Wallace, B. (2012). Evolutionary size changes in plants of the south‐west Pacific. Global ecology and biogeography, 21(8), 819-828.			Burns, K. C., Herold, N., & Wallace, B. (2012). Evolutionary size changes in plants of the south‐west Pacific. Global ecology and biogeography, 21(8), 819-828.			55.4			69.55			1.25542
Rhopalostylis sapida	Rhopalostylis aff. sapida	Arecaeae	w	sub	New Zealand	Chatham Islands				l			l			Burns, K. C., Herold, N., & Wallace, B. (2012). Evolutionary size changes in plants of the south‐west Pacific. Global ecology and biogeography, 21(8), 819-828.			Burns, K. C., Herold, N., & Wallace, B. (2012). Evolutionary size changes in plants of the south‐west Pacific. Global ecology and biogeography, 21(8), 819-828.			80.79			175.93			2.17762
Pleurophyllum criniferum	Olearia chathamica	Asteraceae	w	sp	New Zealand	Chatham Islands				l			l			Kavanagh, P. H., & Burns, K. C. (2014). The repeated evolution of large seeds on islands. Proceedings of the Royal Society B: Biological Sciences, 281(1786), 20140675.			Kavanagh, P. H., & Burns, K. C. (2014). The repeated evolution of large seeds on islands. Proceedings of the Royal Society B: Biological Sciences, 281(1786), 20140675.			14.56			19.94			1.36951
Olearia virgata	Olearia traversiorum	Asteraceae	w	sp	New Zealand	Chatham Islands				l			l			Kavanagh, P. H., & Burns, K. C. (2014). The repeated evolution of large seeds on islands. Proceedings of the Royal Society B: Biological Sciences, 281(1786), 20140675.			Kavanagh, P. H., & Burns, K. C. (2014). The repeated evolution of large seeds on islands. Proceedings of the Royal Society B: Biological Sciences, 281(1786), 20140675.			1.27			3.26			2.56693
Ripogonum scandens	Ripogonum scandens	Ripogonaceae	w	n	New Zealand	Chatham Islands				l			l			Kavanagh, P. H., & Burns, K. C. (2014). The repeated evolution of large seeds on islands. Proceedings of the Royal Society B: Biological Sciences, 281(1786), 20140675.			Kavanagh, P. H., & Burns, K. C. (2014). The repeated evolution of large seeds on islands. Proceedings of the Royal Society B: Biological Sciences, 281(1786), 20140675.			55.4			71.78			1.29567
Myrsine argentea	Myrsine chathamica	Myrsinaceae	w	sp	New Zealand	Chatham Islands				l			l			Kavanagh, P. H., & Burns, K. C. (2014). The repeated evolution of large seeds on islands. Proceedings of the Royal Society B: Biological Sciences, 281(1786), 20140675.			Kavanagh, P. H., & Burns, K. C. (2014). The repeated evolution of large seeds on islands. Proceedings of the Royal Society B: Biological Sciences, 281(1786), 20140675.			8.7			39.3			4.51724
Corokia cotonoeaster	Corokia macrocarpa	Coriariaceae	w	sp	New Zealand	Chatham Islands				l			l			Kavanagh, P. H., & Burns, K. C. (2014). The repeated evolution of large seeds on islands. Proceedings of the Royal Society B: Biological Sciences, 281(1786), 20140675.			Kavanagh, P. H., & Burns, K. C. (2014). The repeated evolution of large seeds on islands. Proceedings of the Royal Society B: Biological Sciences, 281(1786), 20140675.			18.01			40.44			2.24542
Leptecophylla juniperina	Leptecophylla robusta	Ericaceae	w	sp	New Zealand	Chatham Islands				l			l			Kavanagh, P. H., & Burns, K. C. (2014). The repeated evolution of large seeds on islands. Proceedings of the Royal Society B: Biological Sciences, 281(1786), 20140675.			Kavanagh, P. H., & Burns, K. C. (2014). The repeated evolution of large seeds on islands. Proceedings of the Royal Society B: Biological Sciences, 281(1786), 20140675.			5.93			18.63			3.14165
Coprosma propinqua var. propinqua	Coprosma propinqua var. martini	Rubiaceae	w	sub	New Zealand	Chatham Islands				l			l			Kavanagh, P. H., & Burns, K. C. (2014). The repeated evolution of large seeds on islands. Proceedings of the Royal Society B: Biological Sciences, 281(1786), 20140675.			Kavanagh, P. H., & Burns, K. C. (2014). The repeated evolution of large seeds on islands. Proceedings of the Royal Society B: Biological Sciences, 281(1786), 20140675.			11.75			13.93			1.18553
Melicytus alpinus	Melicytus chathamicus	Violaceae	w	sp	New Zealand	Chatham Islands				l			l			Kavanagh, P. H., & Burns, K. C. (2014). The repeated evolution of large seeds on islands. Proceedings of the Royal Society B: Biological Sciences, 281(1786), 20140675.			Kavanagh, P. H., & Burns, K. C. (2014). The repeated evolution of large seeds on islands. Proceedings of the Royal Society B: Biological Sciences, 281(1786), 20140675.			9.04			20.43			2.25996
Coprosma acerosa	Coprosma acerosa	Rubiaceae	w	n	New Zealand	Chatham Islands				l			l			Kavanagh, P. H., & Burns, K. C. (2014). The repeated evolution of large seeds on islands. Proceedings of the Royal Society B: Biological Sciences, 281(1786), 20140675.			Kavanagh, P. H., & Burns, K. C. (2014). The repeated evolution of large seeds on islands. Proceedings of the Royal Society B: Biological Sciences, 281(1786), 20140675.			3.26			9.87			3.02761
Piper excelsum subsp. excelsum	Piper excelsum subsp. excelsum	Piperaceae	w	n	New Zealand	Chatham Islands				l			l			Kavanagh, P. H., & Burns, K. C. (2014). The repeated evolution of large seeds on islands. Proceedings of the Royal Society B: Biological Sciences, 281(1786), 20140675.			Kavanagh, P. H., & Burns, K. C. (2014). The repeated evolution of large seeds on islands. Proceedings of the Royal Society B: Biological Sciences, 281(1786), 20140675.			3.59			3.94			1.09749
Apium prostratum subsp. prostratum var. filiforme	Apium prostratum subsp. denticulatum	Apiaceae	h	sub	New Zealand	Chatham Islands				l			l			Kavanagh, P. H., & Burns, K. C. (2014). The repeated evolution of large seeds on islands. Proceedings of the Royal Society B: Biological Sciences, 281(1786), 20140675.			Kavanagh, P. H., & Burns, K. C. (2014). The repeated evolution of large seeds on islands. Proceedings of the Royal Society B: Biological Sciences, 281(1786), 20140675.			4.05			2.93			0.723457
Rhopalostylis sapida	Rhopalostylis aff. sapida	Arecaeae	w	n	New Zealand	Chatham Islands				l			l			Kavanagh, P. H., & Burns, K. C. (2014). The repeated evolution of large seeds on islands. Proceedings of the Royal Society B: Biological Sciences, 281(1786), 20140675.			Kavanagh, P. H., & Burns, K. C. (2014). The repeated evolution of large seeds on islands. Proceedings of the Royal Society B: Biological Sciences, 281(1786), 20140675.			80.79			175.83			2.17638
Muehlenbeckia australis	Muehlenbeckia australis	Polygonaceae	w	n	New Zealand	Chatham Islands				l			l			Kavanagh, P. H., & Burns, K. C. (2014). The repeated evolution of large seeds on islands. Proceedings of the Royal Society B: Biological Sciences, 281(1786), 20140675.			Kavanagh, P. H., & Burns, K. C. (2014). The repeated evolution of large seeds on islands. Proceedings of the Royal Society B: Biological Sciences, 281(1786), 20140675.			6.98			9.1			1.30372
Tetragonia implexicoma	Tetragonia implexicoma var. chathamica	Aizoaceae	w	sub	New Zealand	Chatham Islands				l			l			Kavanagh, P. H., & Burns, K. C. (2014). The repeated evolution of large seeds on islands. Proceedings of the Royal Society B: Biological Sciences, 281(1786), 20140675.			Kavanagh, P. H., & Burns, K. C. (2014). The repeated evolution of large seeds on islands. Proceedings of the Royal Society B: Biological Sciences, 281(1786), 20140675.			14.26			28.85			2.02314
Coprosma repens	Coprosma chathamica	Rubiaceae	w	sp	New Zealand	Chatham Islands	Heenan, P. B., Mitchell, A. D., De Lange, P. J., Keeling, J., & Paterson, A. M. (2010). Late-Cenozoic origin and diversification of Chatham Islands endemic plant species revealed by analyses of DNA sequence data. New Zealand Journal of Botany, 48(2), 83-136.			l			l			Kavanagh, P. H., & Burns, K. C. (2014). The repeated evolution of large seeds on islands. Proceedings of the Royal Society B: Biological Sciences, 281(1786), 20140675.			Kavanagh, P. H., & Burns, K. C. (2014). The repeated evolution of large seeds on islands. Proceedings of the Royal Society B: Biological Sciences, 281(1786), 20140675.			21.61			38.76			1.79361
Veronica elliptica	Veronica dieffenbachii	Plantaginaceae	w	sp	New Zealand	Chatham Islands				l			l			Kavanagh, P. H., & Burns, K. C. (2014). The repeated evolution of large seeds on islands. Proceedings of the Royal Society B: Biological Sciences, 281(1786), 20140675.			Kavanagh, P. H., & Burns, K. C. (2014). The repeated evolution of large seeds on islands. Proceedings of the Royal Society B: Biological Sciences, 281(1786), 20140675.			1.83			1.17			0.639344
Pseudopanax crassifolius	Pseudopanax chathamicus	Araliaceae	w	sp	New Zealand	Chatham Islands	Perrie, L. R., & Shepherd, L. D. (2009). Reconstructing the species phylogeny of Pseudopanax (Araliaceae), a genus of hybridising trees. Molecular Phylogenetics and Evolution, 52(3), 774-783.			l			l			Kavanagh, P. H., & Burns, K. C. (2014). The repeated evolution of large seeds on islands. Proceedings of the Royal Society B: Biological Sciences, 281(1786), 20140675.			Kavanagh, P. H., & Burns, K. C. (2014). The repeated evolution of large seeds on islands. Proceedings of the Royal Society B: Biological Sciences, 281(1786), 20140675.			6.74			19.92			2.95549
Pseudopanax arboreus	Pseudopanax kermadecensis	Araliaceae	w	sp	New Zealand	Kermadec Islands	Perrie, L. R., & Shepherd, L. D. (2009). Reconstructing the species phylogeny of Pseudopanax (Araliaceae), a genus of hybridising trees. Molecular Phylogenetics and Evolution, 52(3), 774-783.	f	f	l	f	f	l	NZFLORA	NZPCN	Kavanagh, P. H., & Burns, K. C. (2014). The repeated evolution of large seeds on islands. Proceedings of the Royal Society B: Biological Sciences, 281(1786), 20140675.	NZFLORA	NZPCN	Kavanagh, P. H., & Burns, K. C. (2014). The repeated evolution of large seeds on islands. Proceedings of the Royal Society B: Biological Sciences, 281(1786), 20140675.	8	55	11.14	10	65.625	12.03	1.25	1.19318	1.07989
Alectryon excelsus subsp. excelsus	Alectryon excelsus subsp. grandis	Sapindaceae	w	sp	New Zealand	Three Kings				l			l			Kavanagh, P. H., & Burns, K. C. (2014). The repeated evolution of large seeds on islands. Proceedings of the Royal Society B: Biological Sciences, 281(1786), 20140675.			Kavanagh, P. H., & Burns, K. C. (2014). The repeated evolution of large seeds on islands. Proceedings of the Royal Society B: Biological Sciences, 281(1786), 20140675.			45.52			55.4			1.21705
Streblus banksii	Streblus smithii	Moraceae	w	sp	New Zealand	Three Kings				l			l			Kavanagh, P. H., & Burns, K. C. (2014). The repeated evolution of large seeds on islands. Proceedings of the Royal Society B: Biological Sciences, 281(1786), 20140675.			Kavanagh, P. H., & Burns, K. C. (2014). The repeated evolution of large seeds on islands. Proceedings of the Royal Society B: Biological Sciences, 281(1786), 20140675.			26.96			43.52			1.61424
Myoporum laetum	Myoporum kermadecense	Scrophulariaceae	w	sp	New Zealand	Kermadec Islands				l			l			Kavanagh, P. H., & Burns, K. C. (2014). The repeated evolution of large seeds on islands. Proceedings of the Royal Society B: Biological Sciences, 281(1786), 20140675.			Kavanagh, P. H., & Burns, K. C. (2014). The repeated evolution of large seeds on islands. Proceedings of the Royal Society B: Biological Sciences, 281(1786), 20140675.			35.52			31.57			0.888795
Metrosideros excelsa	Metrosideros kermadecensis	Myrtaceae	w	sp	New Zealand	Kermadec Islands				l			l	NZPCN	NZPCN	Kavanagh, P. H., & Burns, K. C. (2014). The repeated evolution of large seeds on islands. Proceedings of the Royal Society B: Biological Sciences, 281(1786), 20140675.	NZFLORA	NZFLORA	Kavanagh, P. H., & Burns, K. C. (2014). The repeated evolution of large seeds on islands. Proceedings of the Royal Society B: Biological Sciences, 281(1786), 20140675.	20	20.405	12.95	15	5.25	11.44	0.75	0.25729	0.883398
Piper excelsum subsp. excelsum	Piper melchior	Piperaceae	w	sp	New Zealand	Three Kings				l			l			Kavanagh, P. H., & Burns, K. C. (2014). The repeated evolution of large seeds on islands. Proceedings of the Royal Society B: Biological Sciences, 281(1786), 20140675.			Kavanagh, P. H., & Burns, K. C. (2014). The repeated evolution of large seeds on islands. Proceedings of the Royal Society B: Biological Sciences, 281(1786), 20140675.			4.42			5.23			1.18326
Ascarina lucida var. lucida	Ascarina lucida var. lanceolata	Chloranthaceae	w	sub	New Zealand	Kermadec Islands				l			l			Kavanagh, P. H., & Burns, K. C. (2014). The repeated evolution of large seeds on islands. Proceedings of the Royal Society B: Biological Sciences, 281(1786), 20140675.			Kavanagh, P. H., & Burns, K. C. (2014). The repeated evolution of large seeds on islands. Proceedings of the Royal Society B: Biological Sciences, 281(1786), 20140675.			2.35			1.6			0.680851
Coprosma tenuifolia	Coprosma acutifolia	Rubiaceae	w	sp	New Zealand	Kermadec Islands				l			l			Kavanagh, P. H., & Burns, K. C. (2014). The repeated evolution of large seeds on islands. Proceedings of the Royal Society B: Biological Sciences, 281(1786), 20140675.			Kavanagh, P. H., & Burns, K. C. (2014). The repeated evolution of large seeds on islands. Proceedings of the Royal Society B: Biological Sciences, 281(1786), 20140675.			17.39			15.93			0.916044
Azorella lyallii	Azorella polaris	Apiaceae	h	sp	New Zealand	Campbell Island				l			l			Kavanagh, P. H., & Burns, K. C. (2014). The repeated evolution of large seeds on islands. Proceedings of the Royal Society B: Biological Sciences, 281(1786), 20140675.			Kavanagh, P. H., & Burns, K. C. (2014). The repeated evolution of large seeds on islands. Proceedings of the Royal Society B: Biological Sciences, 281(1786), 20140675.			5.03			4.27			0.848907
Olearia colensoi	Olearia lyallii	Asteraceae	w	sp	New Zealand	Auckland Islands				l			l			Kavanagh, P. H., & Burns, K. C. (2014). The repeated evolution of large seeds on islands. Proceedings of the Royal Society B: Biological Sciences, 281(1786), 20140675.			Kavanagh, P. H., & Burns, K. C. (2014). The repeated evolution of large seeds on islands. Proceedings of the Royal Society B: Biological Sciences, 281(1786), 20140675.			21.88			38.63			1.76554
Myosotis australis	Myosotis capitata	Boraginaceae	h	sp	New Zealand	Auckland Islands				l			l			Kavanagh, P. H., & Burns, K. C. (2014). The repeated evolution of large seeds on islands. Proceedings of the Royal Society B: Biological Sciences, 281(1786), 20140675.			Kavanagh, P. H., & Burns, K. C. (2014). The repeated evolution of large seeds on islands. Proceedings of the Royal Society B: Biological Sciences, 281(1786), 20140675.			1.44			2.87			1.99306
Gentianella saxosa	Gentianella cerina	Gentianaceae	h	sp	New Zealand	Auckland Islands				l			l			Kavanagh, P. H., & Burns, K. C. (2014). The repeated evolution of large seeds on islands. Proceedings of the Royal Society B: Biological Sciences, 281(1786), 20140675.			Kavanagh, P. H., & Burns, K. C. (2014). The repeated evolution of large seeds on islands. Proceedings of the Royal Society B: Biological Sciences, 281(1786), 20140675.			0.89			0.51			0.573034
Abrotanella rostrata	Abrotanellla rosulata	Asteraceae	h	sp	New Zealand	Campbell Island				l			l			Kavanagh, P. H., & Burns, K. C. (2014). The repeated evolution of large seeds on islands. Proceedings of the Royal Society B: Biological Sciences, 281(1786), 20140675.			Kavanagh, P. H., & Burns, K. C. (2014). The repeated evolution of large seeds on islands. Proceedings of the Royal Society B: Biological Sciences, 281(1786), 20140675.			4.27			2.08			0.487119
Abrotanella rostrata	Abrotanellla spathulata	Asteraceae	h	sp	New Zealand	Auckland Islands				l			l			Kavanagh, P. H., & Burns, K. C. (2014). The repeated evolution of large seeds on islands. Proceedings of the Royal Society B: Biological Sciences, 281(1786), 20140675.			Kavanagh, P. H., & Burns, K. C. (2014). The repeated evolution of large seeds on islands. Proceedings of the Royal Society B: Biological Sciences, 281(1786), 20140675.			4.27			2.78			0.651054
Pennantia corymbosa	Pennantia baylisiana	Pennantiaceae	w	sp	New Zealand	Three Kings				l			l			Kavanagh, P. H., & Burns, K. C. (2014). The repeated evolution of large seeds on islands. Proceedings of the Royal Society B: Biological Sciences, 281(1786), 20140675.			Kavanagh, P. H., & Burns, K. C. (2014). The repeated evolution of large seeds on islands. Proceedings of the Royal Society B: Biological Sciences, 281(1786), 20140675.			23.93			43.52			1.81864
Sonchus novae-zelandiae	Sonchus grandifolius	Asteraceae	h	sp	New Zealand	Chatham Islands				l			l			Kavanagh, P. H., & Burns, K. C. (2014). The repeated evolution of large seeds on islands. Proceedings of the Royal Society B: Biological Sciences, 281(1786), 20140675.			Kavanagh, P. H., & Burns, K. C. (2014). The repeated evolution of large seeds on islands. Proceedings of the Royal Society B: Biological Sciences, 281(1786), 20140675.			12.64			17.32			1.37025
Veronica elliptica	Veronica chathamica	Plantaginaceae	w	sp	New Zealand	Chatham Islands				l			l			Kavanagh, P. H., & Burns, K. C. (2014). The repeated evolution of large seeds on islands. Proceedings of the Royal Society B: Biological Sciences, 281(1786), 20140675.			Kavanagh, P. H., & Burns, K. C. (2014). The repeated evolution of large seeds on islands. Proceedings of the Royal Society B: Biological Sciences, 281(1786), 20140675.			1.74			1.54			0.885057
Veronica elliptica	Veronica barkeri	Plantaginaceae	w	sp	New Zealand	Chatham Islands				l			l			Kavanagh, P. H., & Burns, K. C. (2014). The repeated evolution of large seeds on islands. Proceedings of the Royal Society B: Biological Sciences, 281(1786), 20140675.			Kavanagh, P. H., & Burns, K. C. (2014). The repeated evolution of large seeds on islands. Proceedings of the Royal Society B: Biological Sciences, 281(1786), 20140675.			1.74			1.86			1.06897
Leptinella serrulata	Leptinella featherstonii	Asteraceae	h	sp	New Zealand	Chatham Islands				l			l			Kavanagh, P. H., & Burns, K. C. (2014). The repeated evolution of large seeds on islands. Proceedings of the Royal Society B: Biological Sciences, 281(1786), 20140675.			Kavanagh, P. H., & Burns, K. C. (2014). The repeated evolution of large seeds on islands. Proceedings of the Royal Society B: Biological Sciences, 281(1786), 20140675.			1.48			1.27			0.858108
Geranium brevicaule	Geranium traversii	Geraniaceae	h	sp	New Zealand	Chatham Islands				l			l			Kavanagh, P. H., & Burns, K. C. (2014). The repeated evolution of large seeds on islands. Proceedings of the Royal Society B: Biological Sciences, 281(1786), 20140675.			Kavanagh, P. H., & Burns, K. C. (2014). The repeated evolution of large seeds on islands. Proceedings of the Royal Society B: Biological Sciences, 281(1786), 20140675.			3.08			5.23			1.69805
Brachyglottis stewartiae	Brachyglottis huntii	Asteraceae	w	sp	New Zealand	Chatham Islands				l			l			Kavanagh, P. H., & Burns, K. C. (2014). The repeated evolution of large seeds on islands. Proceedings of the Royal Society B: Biological Sciences, 281(1786), 20140675.			Kavanagh, P. H., & Burns, K. C. (2014). The repeated evolution of large seeds on islands. Proceedings of the Royal Society B: Biological Sciences, 281(1786), 20140675.			7.92			5.23			0.660354
Leptinella nana, Leptinella minor, Leptinella filiformis	Leptinella plumosa	Asteraceae	h	sp	New Zealand	Chatham Islands				l			l			Kavanagh, P. H., & Burns, K. C. (2014). The repeated evolution of large seeds on islands. Proceedings of the Royal Society B: Biological Sciences, 281(1786), 20140675.			Kavanagh, P. H., & Burns, K. C. (2014). The repeated evolution of large seeds on islands. Proceedings of the Royal Society B: Biological Sciences, 281(1786), 20140675.			0.843			3.57			4.23488
Leptinella nana, Leptinella minor, Leptinella filiformis	Leptinella lanata	Asteraceae	h	sp	New Zealand	Chatham Islands				l			l			Kavanagh, P. H., & Burns, K. C. (2014). The repeated evolution of large seeds on islands. Proceedings of the Royal Society B: Biological Sciences, 281(1786), 20140675.			Kavanagh, P. H., & Burns, K. C. (2014). The repeated evolution of large seeds on islands. Proceedings of the Royal Society B: Biological Sciences, 281(1786), 20140675.			0.843			3.4			4.03321
Aciphylla traillii	Aciphylla dieffenbachii	Apiaceae	h	sp	New Zealand	Chatham Islands		l	l	l	l	l	l	Cox, B. T. M., & Burns, K. C. (2017). Convergent evolution of gigantism in the flora of an isolated archipelago. Evolutionary ecology, 31(5), 741-752.	Cox, B. T. M., & Burns, K. C. (2017). Convergent evolution of gigantism in the flora of an isolated archipelago. Evolutionary ecology, 31(5), 741-752.	Cox, B. T. M., & Burns, K. C. (2017). Convergent evolution of gigantism in the flora of an isolated archipelago. Evolutionary ecology, 31(5), 741-752.	Cox, B. T. M., & Burns, K. C. (2017). Convergent evolution of gigantism in the flora of an isolated archipelago. Evolutionary ecology, 31(5), 741-752.	Cox, B. T. M., & Burns, K. C. (2017). Convergent evolution of gigantism in the flora of an isolated archipelago. Evolutionary ecology, 31(5), 741-752.	Cox, B. T. M., & Burns, K. C. (2017). Convergent evolution of gigantism in the flora of an isolated archipelago. Evolutionary ecology, 31(5), 741-752.	0.178	10.2	5	0.857	47	13	4.81461	4.60784	2.6
Aciphylla traillii	Aciphylla traversee	Apiaceae	h	sp	New Zealand	Chatham Islands		l	l	l	l	l	l	Cox, B. T. M., & Burns, K. C. (2017). Convergent evolution of gigantism in the flora of an isolated archipelago. Evolutionary ecology, 31(5), 741-752.	Cox, B. T. M., & Burns, K. C. (2017). Convergent evolution of gigantism in the flora of an isolated archipelago. Evolutionary ecology, 31(5), 741-752.	Cox, B. T. M., & Burns, K. C. (2017). Convergent evolution of gigantism in the flora of an isolated archipelago. Evolutionary ecology, 31(5), 741-752.	Cox, B. T. M., & Burns, K. C. (2017). Convergent evolution of gigantism in the flora of an isolated archipelago. Evolutionary ecology, 31(5), 741-752.	Cox, B. T. M., & Burns, K. C. (2017). Convergent evolution of gigantism in the flora of an isolated archipelago. Evolutionary ecology, 31(5), 741-752.	Cox, B. T. M., & Burns, K. C. (2017). Convergent evolution of gigantism in the flora of an isolated archipelago. Evolutionary ecology, 31(5), 741-752.	0.178	10.2	5	0.914	76.2	11	5.13483	7.47059	2.2
Brachyglottis stewartiae	Brachyglottis huntii	Asteraceae	w	sp	New Zealand	Chatham Islands		l	l	l	l	l	l	Cox, B. T. M., & Burns, K. C. (2017). Convergent evolution of gigantism in the flora of an isolated archipelago. Evolutionary ecology, 31(5), 741-752.	Cox, B. T. M., & Burns, K. C. (2017). Convergent evolution of gigantism in the flora of an isolated archipelago. Evolutionary ecology, 31(5), 741-752.	Cox, B. T. M., & Burns, K. C. (2017). Convergent evolution of gigantism in the flora of an isolated archipelago. Evolutionary ecology, 31(5), 741-752.	Cox, B. T. M., & Burns, K. C. (2017). Convergent evolution of gigantism in the flora of an isolated archipelago. Evolutionary ecology, 31(5), 741-752.	Cox, B. T. M., & Burns, K. C. (2017). Convergent evolution of gigantism in the flora of an isolated archipelago. Evolutionary ecology, 31(5), 741-752.	Cox, B. T. M., & Burns, K. C. (2017). Convergent evolution of gigantism in the flora of an isolated archipelago. Evolutionary ecology, 31(5), 741-752.	6.54	17.95	3.7	6.033	13.24	3	0.922477	0.737604	0.810811
Carex trifida	Carex ventosa	Cyperaceae	h	sp	New Zealand	Chatham Islands		l	l		l	l		Cox, B. T. M., & Burns, K. C. (2017). Convergent evolution of gigantism in the flora of an isolated archipelago. Evolutionary ecology, 31(5), 741-752.	Cox, B. T. M., & Burns, K. C. (2017). Convergent evolution of gigantism in the flora of an isolated archipelago. Evolutionary ecology, 31(5), 741-752.		Cox, B. T. M., & Burns, K. C. (2017). Convergent evolution of gigantism in the flora of an isolated archipelago. Evolutionary ecology, 31(5), 741-752.	Cox, B. T. M., & Burns, K. C. (2017). Convergent evolution of gigantism in the flora of an isolated archipelago. Evolutionary ecology, 31(5), 741-752.		1.22	182.9		0.6	80		0.491803	0.437397
Coprosma propinqua var. propinqua	Coprosma propinqua var. martini	Rubiaceae	w	sp	New Zealand	Chatham Islands		l	l	l	l	l	l	Cox, B. T. M., & Burns, K. C. (2017). Convergent evolution of gigantism in the flora of an isolated archipelago. Evolutionary ecology, 31(5), 741-752.	Cox, B. T. M., & Burns, K. C. (2017). Convergent evolution of gigantism in the flora of an isolated archipelago. Evolutionary ecology, 31(5), 741-752.	Cox, B. T. M., & Burns, K. C. (2017). Convergent evolution of gigantism in the flora of an isolated archipelago. Evolutionary ecology, 31(5), 741-752.	Cox, B. T. M., & Burns, K. C. (2017). Convergent evolution of gigantism in the flora of an isolated archipelago. Evolutionary ecology, 31(5), 741-752.	Cox, B. T. M., & Burns, K. C. (2017). Convergent evolution of gigantism in the flora of an isolated archipelago. Evolutionary ecology, 31(5), 741-752.	Cox, B. T. M., & Burns, K. C. (2017). Convergent evolution of gigantism in the flora of an isolated archipelago. Evolutionary ecology, 31(5), 741-752.	6.275	1.294	6.3	4	2	7	0.63745	1.5456	1.11111
Coprosma repens	Coprosma chathamica	Rubiaceae	w	sp	New Zealand	Chatham Islands	Heenan, P. B., Mitchell, A. D., De Lange, P. J., Keeling, J., & Paterson, A. M. (2010). Late-Cenozoic origin and diversification of Chatham Islands endemic plant species revealed by analyses of DNA sequence data. New Zealand Journal of Botany, 48(2), 83-136.	l	l	l	l	l	l	Cox, B. T. M., & Burns, K. C. (2017). Convergent evolution of gigantism in the flora of an isolated archipelago. Evolutionary ecology, 31(5), 741-752.	Cox, B. T. M., & Burns, K. C. (2017). Convergent evolution of gigantism in the flora of an isolated archipelago. Evolutionary ecology, 31(5), 741-752.	Cox, B. T. M., & Burns, K. C. (2017). Convergent evolution of gigantism in the flora of an isolated archipelago. Evolutionary ecology, 31(5), 741-752.	Cox, B. T. M., & Burns, K. C. (2017). Convergent evolution of gigantism in the flora of an isolated archipelago. Evolutionary ecology, 31(5), 741-752.	Cox, B. T. M., & Burns, K. C. (2017). Convergent evolution of gigantism in the flora of an isolated archipelago. Evolutionary ecology, 31(5), 741-752.	Cox, B. T. M., & Burns, K. C. (2017). Convergent evolution of gigantism in the flora of an isolated archipelago. Evolutionary ecology, 31(5), 741-752.	7.924	8.02	8.5	15.04	6.12	9.2	1.89803	0.763092	1.08235
Corokia cotonoeaster	Corokia macrocarpa	Coriariaceae	w	sp	New Zealand	Chatham Islands		l	l	l	l	l	l	Cox, B. T. M., & Burns, K. C. (2017). Convergent evolution of gigantism in the flora of an isolated archipelago. Evolutionary ecology, 31(5), 741-752.	Cox, B. T. M., & Burns, K. C. (2017). Convergent evolution of gigantism in the flora of an isolated archipelago. Evolutionary ecology, 31(5), 741-752.	Cox, B. T. M., & Burns, K. C. (2017). Convergent evolution of gigantism in the flora of an isolated archipelago. Evolutionary ecology, 31(5), 741-752.	Cox, B. T. M., & Burns, K. C. (2017). Convergent evolution of gigantism in the flora of an isolated archipelago. Evolutionary ecology, 31(5), 741-752.	Cox, B. T. M., & Burns, K. C. (2017). Convergent evolution of gigantism in the flora of an isolated archipelago. Evolutionary ecology, 31(5), 741-752.	Cox, B. T. M., & Burns, K. C. (2017). Convergent evolution of gigantism in the flora of an isolated archipelago. Evolutionary ecology, 31(5), 741-752.	2.813	2.12	6	6.025	8.55	9.5	2.14184	4.03302	1.58333
Austroderia richardii	Austroderia turbaria	Poaceae	h	sp	New Zealand	Chatham Islands		l	l	l	l	l	l	Cox, B. T. M., & Burns, K. C. (2017). Convergent evolution of gigantism in the flora of an isolated archipelago. Evolutionary ecology, 31(5), 741-752.	Cox, B. T. M., & Burns, K. C. (2017). Convergent evolution of gigantism in the flora of an isolated archipelago. Evolutionary ecology, 31(5), 741-752.	Cox, B. T. M., & Burns, K. C. (2017). Convergent evolution of gigantism in the flora of an isolated archipelago. Evolutionary ecology, 31(5), 741-752.	Cox, B. T. M., & Burns, K. C. (2017). Convergent evolution of gigantism in the flora of an isolated archipelago. Evolutionary ecology, 31(5), 741-752.	Cox, B. T. M., & Burns, K. C. (2017). Convergent evolution of gigantism in the flora of an isolated archipelago. Evolutionary ecology, 31(5), 741-752.	Cox, B. T. M., & Burns, K. C. (2017). Convergent evolution of gigantism in the flora of an isolated archipelago. Evolutionary ecology, 31(5), 741-752.	2.5	300	4	2	150	3	0.8	0.5	0.75
Dracophyllum acerosum	Dracophyllum arboreum	Ericaceae	w	sp	New Zealand	Chatham Islands		l	l	l	l	l		Cox, B. T. M., & Burns, K. C. (2017). Convergent evolution of gigantism in the flora of an isolated archipelago. Evolutionary ecology, 31(5), 741-752.	Cox, B. T. M., & Burns, K. C. (2017). Convergent evolution of gigantism in the flora of an isolated archipelago. Evolutionary ecology, 31(5), 741-752.	Cox, B. T. M., & Burns, K. C. (2017). Convergent evolution of gigantism in the flora of an isolated archipelago. Evolutionary ecology, 31(5), 741-752.	Cox, B. T. M., & Burns, K. C. (2017). Convergent evolution of gigantism in the flora of an isolated archipelago. Evolutionary ecology, 31(5), 741-752.	Cox, B. T. M., & Burns, K. C. (2017). Convergent evolution of gigantism in the flora of an isolated archipelago. Evolutionary ecology, 31(5), 741-752.		1.955	14.05	1.5	11.82	7.92		6.04604	0.563701
Sonchus novae-zelandiae	Sonchus grandifolius	Asteraceae	h	sp	New Zealand	Chatham Islands		l	l	l	l	l	l	Cox, B. T. M., & Burns, K. C. (2017). Convergent evolution of gigantism in the flora of an isolated archipelago. Evolutionary ecology, 31(5), 741-752.	Cox, B. T. M., & Burns, K. C. (2017). Convergent evolution of gigantism in the flora of an isolated archipelago. Evolutionary ecology, 31(5), 741-752.	Cox, B. T. M., & Burns, K. C. (2017). Convergent evolution of gigantism in the flora of an isolated archipelago. Evolutionary ecology, 31(5), 741-752.	Cox, B. T. M., & Burns, K. C. (2017). Convergent evolution of gigantism in the flora of an isolated archipelago. Evolutionary ecology, 31(5), 741-752.	Cox, B. T. M., & Burns, K. C. (2017). Convergent evolution of gigantism in the flora of an isolated archipelago. Evolutionary ecology, 31(5), 741-752.	Cox, B. T. M., & Burns, K. C. (2017). Convergent evolution of gigantism in the flora of an isolated archipelago. Evolutionary ecology, 31(5), 741-752.	0.1765	15.05	4.4	1.762	92.067	5	9.983	6.11741	1.13636
Festuca luciarum	Festuca coxii	Poaceae	h	sp	New Zealand	Chatham Islands		l	l	l	l	l	l	Cox, B. T. M., & Burns, K. C. (2017). Convergent evolution of gigantism in the flora of an isolated archipelago. Evolutionary ecology, 31(5), 741-752.	Cox, B. T. M., & Burns, K. C. (2017). Convergent evolution of gigantism in the flora of an isolated archipelago. Evolutionary ecology, 31(5), 741-752.	Cox, B. T. M., & Burns, K. C. (2017). Convergent evolution of gigantism in the flora of an isolated archipelago. Evolutionary ecology, 31(5), 741-752.	Cox, B. T. M., & Burns, K. C. (2017). Convergent evolution of gigantism in the flora of an isolated archipelago. Evolutionary ecology, 31(5), 741-752.	Cox, B. T. M., & Burns, K. C. (2017). Convergent evolution of gigantism in the flora of an isolated archipelago. Evolutionary ecology, 31(5), 741-752.	Cox, B. T. M., & Burns, K. C. (2017). Convergent evolution of gigantism in the flora of an isolated archipelago. Evolutionary ecology, 31(5), 741-752.	0.5	12	3	0.4357	40	4.6	0.8714	3.33333	1.53333
Gentianella bellidifolia	Gentianella chathamica subsp. Chathamica	Gentianaceae	h	sp	New Zealand	Chatham Islands		l	l	l	l	l	l	Cox, B. T. M., & Burns, K. C. (2017). Convergent evolution of gigantism in the flora of an isolated archipelago. Evolutionary ecology, 31(5), 741-752.	Cox, B. T. M., & Burns, K. C. (2017). Convergent evolution of gigantism in the flora of an isolated archipelago. Evolutionary ecology, 31(5), 741-752.	Cox, B. T. M., & Burns, K. C. (2017). Convergent evolution of gigantism in the flora of an isolated archipelago. Evolutionary ecology, 31(5), 741-752.	Cox, B. T. M., & Burns, K. C. (2017). Convergent evolution of gigantism in the flora of an isolated archipelago. Evolutionary ecology, 31(5), 741-752.	Cox, B. T. M., & Burns, K. C. (2017). Convergent evolution of gigantism in the flora of an isolated archipelago. Evolutionary ecology, 31(5), 741-752.	Cox, B. T. M., & Burns, K. C. (2017). Convergent evolution of gigantism in the flora of an isolated archipelago. Evolutionary ecology, 31(5), 741-752.	0.151	2.65	1.5	0.28	3.0917	0.8	1.8543	1.16668	0.533333
Geranium brevicaule	Geranium traversii	Geraniaceae	h	sp	New Zealand	Chatham Islands		l	l	l	l	l	l	Cox, B. T. M., & Burns, K. C. (2017). Convergent evolution of gigantism in the flora of an isolated archipelago. Evolutionary ecology, 31(5), 741-752.	Cox, B. T. M., & Burns, K. C. (2017). Convergent evolution of gigantism in the flora of an isolated archipelago. Evolutionary ecology, 31(5), 741-752.	Cox, B. T. M., & Burns, K. C. (2017). Convergent evolution of gigantism in the flora of an isolated archipelago. Evolutionary ecology, 31(5), 741-752.	Cox, B. T. M., & Burns, K. C. (2017). Convergent evolution of gigantism in the flora of an isolated archipelago. Evolutionary ecology, 31(5), 741-752.	Cox, B. T. M., & Burns, K. C. (2017). Convergent evolution of gigantism in the flora of an isolated archipelago. Evolutionary ecology, 31(5), 741-752.	Cox, B. T. M., & Burns, K. C. (2017). Convergent evolution of gigantism in the flora of an isolated archipelago. Evolutionary ecology, 31(5), 741-752.	0.155	25.6	2.5	0.61	51.45	2.8	3.93548	2.00977	1.12
Veronica elliptica	Veronica barkeri	Plantaginaceae	w	sp	New Zealand	Chatham Islands		l	l	l	l	l	l	Cox, B. T. M., & Burns, K. C. (2017). Convergent evolution of gigantism in the flora of an isolated archipelago. Evolutionary ecology, 31(5), 741-752.	Cox, B. T. M., & Burns, K. C. (2017). Convergent evolution of gigantism in the flora of an isolated archipelago. Evolutionary ecology, 31(5), 741-752.	Cox, B. T. M., & Burns, K. C. (2017). Convergent evolution of gigantism in the flora of an isolated archipelago. Evolutionary ecology, 31(5), 741-752.	Cox, B. T. M., & Burns, K. C. (2017). Convergent evolution of gigantism in the flora of an isolated archipelago. Evolutionary ecology, 31(5), 741-752.	Cox, B. T. M., & Burns, K. C. (2017). Convergent evolution of gigantism in the flora of an isolated archipelago. Evolutionary ecology, 31(5), 741-752.	Cox, B. T. M., & Burns, K. C. (2017). Convergent evolution of gigantism in the flora of an isolated archipelago. Evolutionary ecology, 31(5), 741-752.	3.3653	3.56	1.4	13	6.92	2	3.86295	1.94382	1.42857
Veronica elliptica	Veronica chathamica	Plantaginaceae	w	sp	New Zealand	Chatham Islands		l	l	l	l	l	l	Cox, B. T. M., & Burns, K. C. (2017). Convergent evolution of gigantism in the flora of an isolated archipelago. Evolutionary ecology, 31(5), 741-752.	Cox, B. T. M., & Burns, K. C. (2017). Convergent evolution of gigantism in the flora of an isolated archipelago. Evolutionary ecology, 31(5), 741-752.	Cox, B. T. M., & Burns, K. C. (2017). Convergent evolution of gigantism in the flora of an isolated archipelago. Evolutionary ecology, 31(5), 741-752.	Cox, B. T. M., & Burns, K. C. (2017). Convergent evolution of gigantism in the flora of an isolated archipelago. Evolutionary ecology, 31(5), 741-752.	Cox, B. T. M., & Burns, K. C. (2017). Convergent evolution of gigantism in the flora of an isolated archipelago. Evolutionary ecology, 31(5), 741-752.	Cox, B. T. M., & Burns, K. C. (2017). Convergent evolution of gigantism in the flora of an isolated archipelago. Evolutionary ecology, 31(5), 741-752.	3.3653	3.56	1.4	0.25	3.25	1.6	0.0742876	0.912921	1.14286
Veronica elliptica	Veronica dieffenbachii	Plantaginaceae	w	sp	New Zealand	Chatham Islands		l	l	l	l	l	l	Cox, B. T. M., & Burns, K. C. (2017). Convergent evolution of gigantism in the flora of an isolated archipelago. Evolutionary ecology, 31(5), 741-752.	Cox, B. T. M., & Burns, K. C. (2017). Convergent evolution of gigantism in the flora of an isolated archipelago. Evolutionary ecology, 31(5), 741-752.	Cox, B. T. M., & Burns, K. C. (2017). Convergent evolution of gigantism in the flora of an isolated archipelago. Evolutionary ecology, 31(5), 741-752.	Cox, B. T. M., & Burns, K. C. (2017). Convergent evolution of gigantism in the flora of an isolated archipelago. Evolutionary ecology, 31(5), 741-752.	Cox, B. T. M., & Burns, K. C. (2017). Convergent evolution of gigantism in the flora of an isolated archipelago. Evolutionary ecology, 31(5), 741-752.	Cox, B. T. M., & Burns, K. C. (2017). Convergent evolution of gigantism in the flora of an isolated archipelago. Evolutionary ecology, 31(5), 741-752.	3.3653	3.56	1.4	1.76	9.8	1.5	0.522985	2.75281	1.07143
Leptecophylla juniperina	Leptecophylla robusta	Ericaceae	w	sp	New Zealand	Chatham Islands		l	l	l	l	l	l	Cox, B. T. M., & Burns, K. C. (2017). Convergent evolution of gigantism in the flora of an isolated archipelago. Evolutionary ecology, 31(5), 741-752.	Cox, B. T. M., & Burns, K. C. (2017). Convergent evolution of gigantism in the flora of an isolated archipelago. Evolutionary ecology, 31(5), 741-752.	Cox, B. T. M., & Burns, K. C. (2017). Convergent evolution of gigantism in the flora of an isolated archipelago. Evolutionary ecology, 31(5), 741-752.	Cox, B. T. M., & Burns, K. C. (2017). Convergent evolution of gigantism in the flora of an isolated archipelago. Evolutionary ecology, 31(5), 741-752.	Cox, B. T. M., & Burns, K. C. (2017). Convergent evolution of gigantism in the flora of an isolated archipelago. Evolutionary ecology, 31(5), 741-752.	Cox, B. T. M., & Burns, K. C. (2017). Convergent evolution of gigantism in the flora of an isolated archipelago. Evolutionary ecology, 31(5), 741-752.	4.3144	1.72	3.5	6.5	1.824	4.3	1.50658	1.06047	1.22857
Leptinella serrulata	Leptinella featherstonii	Asteraceae	h	sp	New Zealand	Chatham Islands		l	l	l	l	l	l	Cox, B. T. M., & Burns, K. C. (2017). Convergent evolution of gigantism in the flora of an isolated archipelago. Evolutionary ecology, 31(5), 741-752.	Cox, B. T. M., & Burns, K. C. (2017). Convergent evolution of gigantism in the flora of an isolated archipelago. Evolutionary ecology, 31(5), 741-752.	Cox, B. T. M., & Burns, K. C. (2017). Convergent evolution of gigantism in the flora of an isolated archipelago. Evolutionary ecology, 31(5), 741-752.	Cox, B. T. M., & Burns, K. C. (2017). Convergent evolution of gigantism in the flora of an isolated archipelago. Evolutionary ecology, 31(5), 741-752.	Cox, B. T. M., & Burns, K. C. (2017). Convergent evolution of gigantism in the flora of an isolated archipelago. Evolutionary ecology, 31(5), 741-752.	Cox, B. T. M., & Burns, K. C. (2017). Convergent evolution of gigantism in the flora of an isolated archipelago. Evolutionary ecology, 31(5), 741-752.	0.2	2.25	1.5	0.702	5.05	1.5	3.51	2.24444	1
Leucopogon parviflorus	Leucopogon parviflorus	Ericaceae	w	n	Australia	Chatham Islands		l	l		l	l	l	Cox, B. T. M., & Burns, K. C. (2017). Convergent evolution of gigantism in the flora of an isolated archipelago. Evolutionary ecology, 31(5), 741-752.	Cox, B. T. M., & Burns, K. C. (2017). Convergent evolution of gigantism in the flora of an isolated archipelago. Evolutionary ecology, 31(5), 741-752.		Cox, B. T. M., & Burns, K. C. (2017). Convergent evolution of gigantism in the flora of an isolated archipelago. Evolutionary ecology, 31(5), 741-752.	Cox, B. T. M., & Burns, K. C. (2017). Convergent evolution of gigantism in the flora of an isolated archipelago. Evolutionary ecology, 31(5), 741-752.	Cox, B. T. M., & Burns, K. C. (2017). Convergent evolution of gigantism in the flora of an isolated archipelago. Evolutionary ecology, 31(5), 741-752.	4	3		3	1.5	3.5	0.75	0.5
Linum monogynum var. Monogynum	Linum monogynum var. chathamicum	Linaceae	h	sub	New Zealand	Chatham Islands		l	l	l	l		l	Cox, B. T. M., & Burns, K. C. (2017). Convergent evolution of gigantism in the flora of an isolated archipelago. Evolutionary ecology, 31(5), 741-752.	Cox, B. T. M., & Burns, K. C. (2017). Convergent evolution of gigantism in the flora of an isolated archipelago. Evolutionary ecology, 31(5), 741-752.	Cox, B. T. M., & Burns, K. C. (2017). Convergent evolution of gigantism in the flora of an isolated archipelago. Evolutionary ecology, 31(5), 741-752.	Cox, B. T. M., & Burns, K. C. (2017). Convergent evolution of gigantism in the flora of an isolated archipelago. Evolutionary ecology, 31(5), 741-752.		Cox, B. T. M., & Burns, K. C. (2017). Convergent evolution of gigantism in the flora of an isolated archipelago. Evolutionary ecology, 31(5), 741-752.	0.505	2.5	5	1		5.4	1.9802		1.08
Melicytus alpinus	Melicytus chathamicus	Violaceae	w	sp	New Zealand	Chatham Islands		l	l	l	l	l	l	Cox, B. T. M., & Burns, K. C. (2017). Convergent evolution of gigantism in the flora of an isolated archipelago. Evolutionary ecology, 31(5), 741-752.	Cox, B. T. M., & Burns, K. C. (2017). Convergent evolution of gigantism in the flora of an isolated archipelago. Evolutionary ecology, 31(5), 741-752.	Cox, B. T. M., & Burns, K. C. (2017). Convergent evolution of gigantism in the flora of an isolated archipelago. Evolutionary ecology, 31(5), 741-752.	Cox, B. T. M., & Burns, K. C. (2017). Convergent evolution of gigantism in the flora of an isolated archipelago. Evolutionary ecology, 31(5), 741-752.	Cox, B. T. M., & Burns, K. C. (2017). Convergent evolution of gigantism in the flora of an isolated archipelago. Evolutionary ecology, 31(5), 741-752.	Cox, B. T. M., & Burns, K. C. (2017). Convergent evolution of gigantism in the flora of an isolated archipelago. Evolutionary ecology, 31(5), 741-752.	0.61	0.973	4.4	10	12.34	5	16.3934	12.6824	1.13636
Omphalodes nitida	Myosotidium hortensium	Boraginaceae	h	sp	New Zealand	Chatham Islands		l	l	l	l	l	l	Cox, B. T. M., & Burns, K. C. (2017). Convergent evolution of gigantism in the flora of an isolated archipelago. Evolutionary ecology, 31(5), 741-752.	Cox, B. T. M., & Burns, K. C. (2017). Convergent evolution of gigantism in the flora of an isolated archipelago. Evolutionary ecology, 31(5), 741-752.	Cox, B. T. M., & Burns, K. C. (2017). Convergent evolution of gigantism in the flora of an isolated archipelago. Evolutionary ecology, 31(5), 741-752.	Cox, B. T. M., & Burns, K. C. (2017). Convergent evolution of gigantism in the flora of an isolated archipelago. Evolutionary ecology, 31(5), 741-752.	Cox, B. T. M., & Burns, K. C. (2017). Convergent evolution of gigantism in the flora of an isolated archipelago. Evolutionary ecology, 31(5), 741-752.	Cox, B. T. M., & Burns, K. C. (2017). Convergent evolution of gigantism in the flora of an isolated archipelago. Evolutionary ecology, 31(5), 741-752.	0.65	20	3	0.955	40	9	1.46923	2	3
Myrsine virgata	Myrsine coxii	Primulaceae	w	sp	New Zealand	Chatham Islands		l	l	l	l	l	l	Cox, B. T. M., & Burns, K. C. (2017). Convergent evolution of gigantism in the flora of an isolated archipelago. Evolutionary ecology, 31(5), 741-752.	Cox, B. T. M., & Burns, K. C. (2017). Convergent evolution of gigantism in the flora of an isolated archipelago. Evolutionary ecology, 31(5), 741-752.	Cox, B. T. M., & Burns, K. C. (2017). Convergent evolution of gigantism in the flora of an isolated archipelago. Evolutionary ecology, 31(5), 741-752.	Cox, B. T. M., & Burns, K. C. (2017). Convergent evolution of gigantism in the flora of an isolated archipelago. Evolutionary ecology, 31(5), 741-752.	Cox, B. T. M., & Burns, K. C. (2017). Convergent evolution of gigantism in the flora of an isolated archipelago. Evolutionary ecology, 31(5), 741-752.	Cox, B. T. M., & Burns, K. C. (2017). Convergent evolution of gigantism in the flora of an isolated archipelago. Evolutionary ecology, 31(5), 741-752.	3.553	1.4925	3.5	5.314	2.08	4	1.49564	1.39363	1.14286
Olearia virgata	Olearia telmatica	Asteraceae	w	sp	New Zealand	Chatham Islands		l	l	l	l	l	l	Cox, B. T. M., & Burns, K. C. (2017). Convergent evolution of gigantism in the flora of an isolated archipelago. Evolutionary ecology, 31(5), 741-752.	Cox, B. T. M., & Burns, K. C. (2017). Convergent evolution of gigantism in the flora of an isolated archipelago. Evolutionary ecology, 31(5), 741-752.	Cox, B. T. M., & Burns, K. C. (2017). Convergent evolution of gigantism in the flora of an isolated archipelago. Evolutionary ecology, 31(5), 741-752.	Cox, B. T. M., & Burns, K. C. (2017). Convergent evolution of gigantism in the flora of an isolated archipelago. Evolutionary ecology, 31(5), 741-752.	Cox, B. T. M., & Burns, K. C. (2017). Convergent evolution of gigantism in the flora of an isolated archipelago. Evolutionary ecology, 31(5), 741-752.	Cox, B. T. M., & Burns, K. C. (2017). Convergent evolution of gigantism in the flora of an isolated archipelago. Evolutionary ecology, 31(5), 741-752.	3.1833	1.49	1.4	8	7	1.7	2.51312	4.69799	1.21429
Olearia virgata	Olearia traversiorum	Asteraceae	w	sp	New Zealand	Chatham Islands		l	l	l	l	l	l	Cox, B. T. M., & Burns, K. C. (2017). Convergent evolution of gigantism in the flora of an isolated archipelago. Evolutionary ecology, 31(5), 741-752.	Cox, B. T. M., & Burns, K. C. (2017). Convergent evolution of gigantism in the flora of an isolated archipelago. Evolutionary ecology, 31(5), 741-752.	Cox, B. T. M., & Burns, K. C. (2017). Convergent evolution of gigantism in the flora of an isolated archipelago. Evolutionary ecology, 31(5), 741-752.	Cox, B. T. M., & Burns, K. C. (2017). Convergent evolution of gigantism in the flora of an isolated archipelago. Evolutionary ecology, 31(5), 741-752.	Cox, B. T. M., & Burns, K. C. (2017). Convergent evolution of gigantism in the flora of an isolated archipelago. Evolutionary ecology, 31(5), 741-752.	Cox, B. T. M., & Burns, K. C. (2017). Convergent evolution of gigantism in the flora of an isolated archipelago. Evolutionary ecology, 31(5), 741-752.	3.1833	1.49	1.4	13.028	7.23	2.3	4.09261	4.85235	1.64286
Plagianthus regius subsp. regius	Plagianthus regius subsp. chathamicus	Malvaceae	w	sub	New Zealand	Chatham Islands		l	l	l	l	l	l	Cox, B. T. M., & Burns, K. C. (2017). Convergent evolution of gigantism in the flora of an isolated archipelago. Evolutionary ecology, 31(5), 741-752.	Cox, B. T. M., & Burns, K. C. (2017). Convergent evolution of gigantism in the flora of an isolated archipelago. Evolutionary ecology, 31(5), 741-752.	Cox, B. T. M., & Burns, K. C. (2017). Convergent evolution of gigantism in the flora of an isolated archipelago. Evolutionary ecology, 31(5), 741-752.	Cox, B. T. M., & Burns, K. C. (2017). Convergent evolution of gigantism in the flora of an isolated archipelago. Evolutionary ecology, 31(5), 741-752.	Cox, B. T. M., & Burns, K. C. (2017). Convergent evolution of gigantism in the flora of an isolated archipelago. Evolutionary ecology, 31(5), 741-752.	Cox, B. T. M., & Burns, K. C. (2017). Convergent evolution of gigantism in the flora of an isolated archipelago. Evolutionary ecology, 31(5), 741-752.	16.3225	7.62	2.8	15	8.75	2.8	0.918977	1.14829	1
Poa cita	Poa chathamica	Poaceae	h	sp	New Zealand	Chatham Islands		l	l	l	l	l	l	Cox, B. T. M., & Burns, K. C. (2017). Convergent evolution of gigantism in the flora of an isolated archipelago. Evolutionary ecology, 31(5), 741-752.	Cox, B. T. M., & Burns, K. C. (2017). Convergent evolution of gigantism in the flora of an isolated archipelago. Evolutionary ecology, 31(5), 741-752.	Cox, B. T. M., & Burns, K. C. (2017). Convergent evolution of gigantism in the flora of an isolated archipelago. Evolutionary ecology, 31(5), 741-752.	Cox, B. T. M., & Burns, K. C. (2017). Convergent evolution of gigantism in the flora of an isolated archipelago. Evolutionary ecology, 31(5), 741-752.	Cox, B. T. M., & Burns, K. C. (2017). Convergent evolution of gigantism in the flora of an isolated archipelago. Evolutionary ecology, 31(5), 741-752.	Cox, B. T. M., & Burns, K. C. (2017). Convergent evolution of gigantism in the flora of an isolated archipelago. Evolutionary ecology, 31(5), 741-752.	0.91	60	1	0.8367	45	2	0.919451	0.75	2
Pseudopanax crassifolius	Pseudopanax chathamicus	Araliaceae	w	sp	New Zealand	Chatham Islands		l	l	l	l	l	l	Cox, B. T. M., & Burns, K. C. (2017). Convergent evolution of gigantism in the flora of an isolated archipelago. Evolutionary ecology, 31(5), 741-752.	Cox, B. T. M., & Burns, K. C. (2017). Convergent evolution of gigantism in the flora of an isolated archipelago. Evolutionary ecology, 31(5), 741-752.	Cox, B. T. M., & Burns, K. C. (2017). Convergent evolution of gigantism in the flora of an isolated archipelago. Evolutionary ecology, 31(5), 741-752.	Cox, B. T. M., & Burns, K. C. (2017). Convergent evolution of gigantism in the flora of an isolated archipelago. Evolutionary ecology, 31(5), 741-752.	Cox, B. T. M., & Burns, K. C. (2017). Convergent evolution of gigantism in the flora of an isolated archipelago. Evolutionary ecology, 31(5), 741-752.	Cox, B. T. M., & Burns, K. C. (2017). Convergent evolution of gigantism in the flora of an isolated archipelago. Evolutionary ecology, 31(5), 741-752.	14.648	20.06	5.5	7.207	18.825	7	0.492013	0.938435	1.27273
Rhopalostylis sapida	Rhopalostylis aff. sapida	Arecaeae	w	n	New Zealand	Chatham Islands		l	l		l	l		Cox, B. T. M., & Burns, K. C. (2017). Convergent evolution of gigantism in the flora of an isolated archipelago. Evolutionary ecology, 31(5), 741-752.	Cox, B. T. M., & Burns, K. C. (2017). Convergent evolution of gigantism in the flora of an isolated archipelago. Evolutionary ecology, 31(5), 741-752.		Cox, B. T. M., & Burns, K. C. (2017). Convergent evolution of gigantism in the flora of an isolated archipelago. Evolutionary ecology, 31(5), 741-752.	Cox, B. T. M., & Burns, K. C. (2017). Convergent evolution of gigantism in the flora of an isolated archipelago. Evolutionary ecology, 31(5), 741-752.		14.655	286		13	240		0.887069	0.839161
Senecio glomeratus subsp. glomeratus	Senecio aff. glomeratus	Asteraceae	h	n	New Zealand	Chatham Islands		l	l	l		l	l	Cox, B. T. M., & Burns, K. C. (2017). Convergent evolution of gigantism in the flora of an isolated archipelago. Evolutionary ecology, 31(5), 741-752.	Cox, B. T. M., & Burns, K. C. (2017). Convergent evolution of gigantism in the flora of an isolated archipelago. Evolutionary ecology, 31(5), 741-752.	Cox, B. T. M., & Burns, K. C. (2017). Convergent evolution of gigantism in the flora of an isolated archipelago. Evolutionary ecology, 31(5), 741-752.		Cox, B. T. M., & Burns, K. C. (2017). Convergent evolution of gigantism in the flora of an isolated archipelago. Evolutionary ecology, 31(5), 741-752.	Cox, B. T. M., & Burns, K. C. (2017). Convergent evolution of gigantism in the flora of an isolated archipelago. Evolutionary ecology, 31(5), 741-752.	1.5	20	1.8		15	2		0.75	1.11111
Sporadanthus ferrugineus	Sporadanthus traversii	Restionaceae	h	sp	New Zealand	Chatham Islands		l	l	l	l	l	l	Cox, B. T. M., & Burns, K. C. (2017). Convergent evolution of gigantism in the flora of an isolated archipelago. Evolutionary ecology, 31(5), 741-752.	Cox, B. T. M., & Burns, K. C. (2017). Convergent evolution of gigantism in the flora of an isolated archipelago. Evolutionary ecology, 31(5), 741-752.	Cox, B. T. M., & Burns, K. C. (2017). Convergent evolution of gigantism in the flora of an isolated archipelago. Evolutionary ecology, 31(5), 741-752.	Cox, B. T. M., & Burns, K. C. (2017). Convergent evolution of gigantism in the flora of an isolated archipelago. Evolutionary ecology, 31(5), 741-752.	Cox, B. T. M., & Burns, K. C. (2017). Convergent evolution of gigantism in the flora of an isolated archipelago. Evolutionary ecology, 31(5), 741-752.	Cox, B. T. M., & Burns, K. C. (2017). Convergent evolution of gigantism in the flora of an isolated archipelago. Evolutionary ecology, 31(5), 741-752.	6	5	0.8	2.01	3	1.5	0.335	0.6	1.875
Alyxia reinwardtii	Alyxia squamulosa	Apocynaceae	w	sp	Indonesia	Lord Howe Island	Papadopulos, A. S., Baker, W. J., Crayn, D., Butlin, R. K., Kynast, R. G., Hutton, I., & Savolainen, V. (2011). Speciation with gene flow on Lord Howe Island. Proceedings of the National Academy of Sciences, 108(32), 13188-13193.	f	f			f		EFLORA	EFLORA			Australian Flora, vol 49		3	19			7			0.368421
Araucaria cunninghamii	Araucaria heterophylla	Araucariaceae	w	sp	Australia	Norfolk Island	Ruhsam, M., Rai, H. S., Mathews, S., Ross, T. G., Graham, S. W., Raubeson, L. A., ... & Hollingsworth, P. M. (2015). Does complete plastid genome sequencing improve species discrimination and phylogenetic resolution in Araucaria?. Molecular ecology resources, 15(5), 1067-1078.	f	f		f	f		EFLORA	EFLORA		Australian Flora, vol 49	Australian Flora, vol 49		70	0.32		70	0.2475		1	0.773438
Brachyglottis repanda	Brachyglottis arborescens	Asteraceae	w	sp	New Zealand	Three Kings	Wagstaff, S. J., & Breitwieser, I. (2004). Phylogeny and classification of Brachyglottis (Senecioneae, Asteraceae): an example of a rapid species radiation in New Zealand. Systematic Botany, 29(4), 1003-1010.	f	f		l	f		NZFLORA	NZFLORA		Oliver, W. R. B. (1948). The flora of the Three Kings Islands. Records of the Auckland Institute and Museum, 3(4/5), 211-238.	Oliver, W. R. B. (1948). The flora of the Three Kings Islands. Records of the Auckland Institute and Museum, 3(4/5), 211-238.		6	187.5		6	104		1	0.554667
Coprosma propinqua	Coprosma acutifolia	Rubiaceae	w	sp	New Zealand	Kermadec Islands	Papadopulos, A. S., Baker, W. J., Crayn, D., Butlin, R. K., Kynast, R. G., Hutton, I., & Savolainen, V. (2011). Speciation with gene flow on Lord Howe Island. Proceedings of the National Academy of Sciences, 108(32), 13188-13193.	f	f		f	f		NZFLORA	NZFLORA		NZFLORA	NZFLORA		6	0.3		10	12		1.66667	40
Coprosma pilosa	Coprosma fowerakeri	Rubiaceae	w	sp	New Zealand	Lord Howe Island	Papadopulos, A. S., Baker, W. J., Crayn, D., Butlin, R. K., Kynast, R. G., Hutton, I., & Savolainen, V. (2011). Speciation with gene flow on Lord Howe Island. Proceedings of the National Academy of Sciences, 108(32), 13188-13193.	f	f		f	f		NZFLORA	NZFLORA		Australian Flora, vol 49	Australian Flora, vol 49		0.6	0.12		6	8		10	66.6667
Cyperus ustulatus	Cyperus insularis	Cyperaceae	h	sp	New Zealand	Kermadec Islands	Reid, C. S., Carter, R., & Urbatsch, L. E. (2014). Phylogenetic insights into New World Cyperus (Cyperaceae) using nuclear ITS sequences. Brittonia, 66(3), 292-305.	f	f	f	f	f	f	NZFLORA	NZPCN	NZPCN	NZFLORA	NZFLORA	NZFLORA	2	103.5	0.875	2	345	1.4025	1	3.33333	1.60286
Gentianella cerina	Gentianella antipoda	Gentianaceae	h	sp	New Zealand	Antipodes Islands	Heenan, P. B., Mitchell, A. D., De Lange, P. J., Keeling, J., & Paterson, A. M. (2010). Late-Cenozoic origin and diversification of Chatham Islands endemic plant species revealed by analyses of DNA sequence data. New Zealand Journal of Botany, 48(2), 83-136.	f	f		f	f		NZFLORA	NZFLORA		NZFLORA	NZFLORA		0.2	470.925		0.1	200.75		0.5	0.426289
Korthalsella rubra	Korthalsella emersa	Viscaceae	w	sp	New South Wales	Lord Howe Island	Papadopulos, A. S., Baker, W. J., Crayn, D., Butlin, R. K., Kynast, R. G., Hutton, I., & Savolainen, V. (2011). Speciation with gene flow on Lord Howe Island. Proceedings of the National Academy of Sciences, 108(32), 13188-13193.	f	f		f	f		VICFLORA	VICFLORA		Australian Flora, vol 49	Australian Flora, vol 49		0.16	2.5		0.15	0.77		0.9375	0.308
Lepidium obtusatum	Lepidium oblitum	Brassicaceae	h	sp	New Zealand	Chatham Islands	De Lange, P. J., Heenan, P. B., Houliston, G. J., Rolfe, J. R., & Mitchell, A. D. (2013). New lepidium (brassicaceae) from New Zealand. PhytoKeys, (24), 1.	f	f	f	f	f	f	NZFLORA	NZPCN	NZPCN	NZPCN	NZPCN	NZPCN	0.9	6.25	4	0.3	13.2	1.69275	0.333333	2.112	0.423187
Melicytus novae-zelandiae subsp. novae-zelandiae	Melicytus novae-zelandiae subsp. centurionis	Violaceae	w	sub	New Zealand	Lord Howe Island	Mitchell, A. D., Heenan, P. B., Murray, B. G., Molloy, B. P. J., & De Lange, P. J. (2009). Evolution of the south-western Pacific genus Melicytus (Violaceae): evidence from DNA sequence data, cytology and sex expression. Australian Systematic Botany, 22(3), 143-157.	f	f		f	f		NZFLORA	NZFLORA		Australian Flora, vol 49	Australian Flora, vol 49		3	16.5		5	11.55		1.66667	0.7
Meryta denhamii	Meryta latifolia	Araliaceae	w	sp	New Caledonia	Norfolk Island	Perrie, L. R., & Shepherd, L. D. (2009). Reconstructing the species phylogeny of Pseudopanax (Araliaceae), a genus of hybridising trees. Molecular Phylogenetics and Evolution, 52(3), 774-783.	f	f		f	f		wikipedia.org	wikipedia.org		Australian Flora, vol 49	Australian Flora, vol 49		6	2400		6	1641.81		1	0.684089
Selkirkia pauciflora	Myosotidium hortensium	Boraginaceae	h	sp	Chile	Chatham Islands	Weigend, M., Luebert, F., Selvi, F., Brokamp, G., & Hilger, H. H. (2013). Multiple origins for Hound’s tongues (Cynoglossum L.) and Navel seeds (Omphalodes Mill.)–The phylogeny of the borage family (Boraginaceae s. str.). Molecular phylogenetics and evolution, 68(3), 604-618.	h	h		h	h		Matin-Luther-Universitat	Royal Botanic Gardens, Kew		Royal Botanic Gardens, Kew	Royal Botanic Gardens, Kew		0.6	4.41438		1	799.186		1.66667	181.041
Pennantia corymbosa	Pennantia endlicheri	Pennantiaceae	w	sp	New Zealand	Norfolk Island	Keeling, D. J., Gardner, R. C., & de Lange, P. J. (2004). An inferred molecular phylogeny from nrDNA ITS sequences for Pennantia (Pennantiaceae). New Zealand Botanical Society Newsletter, 76, 24-27.	f	f		f	f		NZFLORA	NZFLORA		Australian Flora, vol 49	Australian Flora, vol 49		10	18.75		10	101.25		1	5.4
Pittosporum umbellatum	Pittosporum bracteolatum	Pittosporaceae	w	sp	New Zealand	Norfolk Island	Carrodus, S. K. (2009). Identification and the role of hybridisation in Pittosporum (Doctoral dissertation, The University of Waikato).	f	f		f	f		NZPCN	NZPCN		Australian Flora, vol 49	Australian Flora, vol 49		12	20.3125		7	18.8		0.583333	0.925538
Plantago lanigera	Plantago aucklandica	Plantaginaceae	h	sp	New Zealand	Auckland Islands	Tay, M. L., Meudt, H. M., Garnock-Jones, P. J., & Ritchie, P. A. (2010). Erratum to: DNA sequences from three genomes reveal multiple long-distance dispersals and non-monophyly of sections in Australasian Plantago (Plantaginaceae). Australian Systematic Botany, 23(4), 306-308.	h	h		h	h		Te Papa Herbarium, Wellington	Te Papa Herbarium, Wellington		Royal Botanic Gardens, Kew	Royal Botanic Gardens, Kew		0.153	3.42		0.111	26.56		0.72549	7.76608
Plectorrhiza tridentata	Plectorrhiza erecta	Orchidaceae	h	sp	New South Wales	Lord Howe Island	Hidayat, T., Weston, P. H., Yukawa, T., Ito, M., & Rice, R. (2012). Phylogeny of subtribe Aeridinae (Orchidaceae) inferred from DNA sequences data: Advanced analyses including Australasian genera. Jurnal Teknologi, 59(1).	f	f		f	f		PlantNET	PlantNET		Australian Flora, vol 49	Australian Flora, vol 49		0.35	6.3375		0.3	3.375		0.857143	0.532544
Pteris comans	Pteris microptera	Pteridaceae	f	sp	New South Wales	Lord Howe Island	Papadopulos, A. S., Baker, W. J., Crayn, D., Butlin, R. K., Kynast, R. G., Hutton, I., & Savolainen, V. (2011). Speciation with gene flow on Lord Howe Island. Proceedings of the National Academy of Sciences, 108(32), 13188-13193.	f	f		f	f		PlantNET	VICFLORA		Australian Flora, vol 49	Australian Flora, vol 49		2	180		2	150		1	0.833333
Raoulia buchananii	Raoulia goyenii	Asteraceae	h	sp	New Zealand	Stewart Island	Smissen, R. D., Galbany-Casals, M., & Breitwieser, I. (2011). Ancient allopolyploidy in the everlasting daisies (Asteraceae: Gnaphalieae): complex relationships among extant clades. Taxon, 60(3), 649-662.	f	f		f	f		NZFLORA	NZFLORA		NZFLORA	NZFLORA		0.05	0.08125		0.2	0.02625		4	0.323077
Senecio minimus	Senecio australis	Asteraceae	h	sp	New Zealand	Norfolk Island	Liew, C. S., Memory, A. E., Ortiz-Barrientos, D., Lange, P. J. D., & Pelser, P. B. (2018). The delimitation and evolutionary history of the Australasian Lautusoid group of Senecio (Asteraceae: Senecioneae). Taxon, 67(1), 130-148.	f	f		f	f		NZPCN	NZPCN		NZPCN	NZPCN		2	2.5		1	7.5		0.5	3
Senecio hauwai	Senecio kermadecensis	Asteraceae	h	sp	New Zealand	Kermadec Islands	Liew, C. S., Memory, A. E., Ortiz-Barrientos, D., Lange, P. J. D., & Pelser, P. B. (2018). The delimitation and evolutionary history of the Australasian Lautusoid group of Senecio (Asteraceae: Senecioneae). Taxon, 67(1), 130-148.		f			f			NZFLORA			NZFLORA			1.9125			12			6.27451
Sonchus oleraceus	Sonchus kirkii	Asteraceae	h	sp	New Zealand	Kermadec Islands	Kim, S. C., Chunghee, L., & Mejías, J. A. (2007). Phylogenetic analysis of chloroplast DNA matK gene and ITS of nrDNA sequences reveals polyphyly of the genus Sonchus and new relationships among the subtribe Sonchinae (Asteraceae: Cichorieae). Molecular Phylogenetics and Evolution, 44(2), 578-597.	f	f		f	f		NZFLORA	NZFLORA		NZFLORA	NZFLORA		1.2	105		1	63		0.833333	0.6
Veronica orchidea	Veronica insularis	Plantaginaceae	w	sp	Europe	Three Kings	Albach, D. C., & Greilhuber, J. (2004). Genome size variation and evolution in Veronica. Annals of Botany, 94(6), 897-911.	h	h		h	h		Auckland War Memorial Museum Herbarium	Auckland War Memorial Museum Herbarium		Missouri Botanic Gardens	Missouri Botanic Gardens		0.65	25.6128		1	2.5		1.53846	0.0976074
Xylosma vincentii	Xylosma parviflorum	Salicaceae	w	sp	New Caledonia	Lord Howe Island	Papadopulos, A. S., Baker, W. J., Crayn, D., Butlin, R. K., Kynast, R. G., Hutton, I., & Savolainen, V. (2011). Speciation with gene flow on Lord Howe Island. Proceedings of the National Academy of Sciences, 108(32), 13188-13193.	h	h		h	h		Auckland War Memorial Museum Herbarium	Auckland War Memorial Museum Herbarium		Auckland War Memorial Museum Herbarium	Auckland War Memorial Museum Herbarium		6	62		2	1.377		0.333333	0.0222097
Aristotelia serrata	Aristotelia serrata	Elaeocarpaceae	w	n	New Zealand	Mayor Island		w	w		w	w								4.06	87.64		2.816	187.16		0.693596	2.13555
Brachyglottis repanda	Brachyglottis repanda	Asteraceae	w	n	New Zealand	Mayor Island		w	w		w	w								3.1	195.66		2.88	338.2		0.929032	1.72851
Coprosma grandifolia	Coprosma grandifolia	Rubiaceae	w	n	New Zealand	Mayor Island		w	w	w	w	w	w							4.3	124.55	0.214	3.41	124.55	0.249	0.793023	1	1.16355
Coprosma repens	Coprosma repens	Rubiaceae	w	n	New Zealand	Mayor Island		w	w		w	w								2.27	23.903		2.786	41.024		1.22731	1.71627
Coprosma robusta	Coprosma robusta	Rubiaceae	w	n	New Zealand	Mayor Island		w	w		w	w								3.485	33.681		2.597	50.868		0.745194	1.51029
Geniostoma lingustrifolium var. lingustrifolium	Geniostoma lingustrifolium var. lingustrifolium	Loganiaceae	w	n	New Zealand	Mayor Island		w	w	w	w	w	w							3.353	28.341	0.00746	2.79	36.464	0.01131	0.832091	1.28662	1.51609
Hedycarya arborea	Hedycarya arborea	Monimiaceae	w	n	New Zealand	Mayor Island		w	w		w	w								3.382	49.099		3.16	71.42		0.934358	1.45461
Knightia excelsa	Knightia excelsa	Proteaceae	w	n	New Zealand	Mayor Island		w	w			w								4.042	69.937		2.906	52.721		0.718951	0.753836
Piper excelsum subsp. excelsum	Piper excelsum subsp. excelsum	Piperaceae	w	n	New Zealand	Mayor Island		w	w		w	w								3.73	94.272		2.993	201.803		0.802413	2.14065
Melicytus ramiflorus	Melicytus ramiflorus	Violaceae	w	n	New Zealand	Mayor Island		w	w		w	w								4.143	88.083		4.073	104.61		0.983104	1.18763
Myrsine australis	Myrsine australis	Myrsinaceae	w	n	New Zealand	Mayor Island		w	w		w	w								2.623	12.86		3.067	15.134		1.16927	1.17683
Ripogonum scandens	Ripogonum scandens	Ripogonaceae	w	n	New Zealand	Mayor Island			w	w		w	w								72.568	0.54441		144.233	0.69614		1.98756	1.27871
Pseudopanax arboreus	Pseudopanax arboreus	Araliaceae	w	n	New Zealand	Mayor Island		w	w		w	w								3.716	147.44		3.26	185.544			1.25844
Calystegia soldanella	Calystegia soldanella	Convolvulaceae	w	n	New Zealand	Mayor Island			w			w			Biddick, M., Hutton, I., & Burns, K. C. (2018). Independent evolution of allometric traits: a test of the allometric constraint hypothesis in island vines. Biological Journal of the Linnean Society, 126(1), 203-211.			Biddick, M., Hutton, I., & Burns, K. C. (2018). Independent evolution of allometric traits: a test of the allometric constraint hypothesis in island vines. Biological Journal of the Linnean Society, 126(1), 203-211.			7.859			24.882			3.16605
Calystegia soldanella	Calystegia soldanella	Convolvulaceae	w	n	New Zealand	Chatham Islands			w			w			Biddick, M., Hutton, I., & Burns, K. C. (2018). Independent evolution of allometric traits: a test of the allometric constraint hypothesis in island vines. Biological Journal of the Linnean Society, 126(1), 203-211.			Biddick, M., Hutton, I., & Burns, K. C. (2018). Independent evolution of allometric traits: a test of the allometric constraint hypothesis in island vines. Biological Journal of the Linnean Society, 126(1), 203-211.			7.859			8.837			1.12444
Calystegia soldanella	Calystegia soldanella	Convolvulaceae	w	n	New Zealand	Lord Howe Island			w			w			Biddick, M., Hutton, I., & Burns, K. C. (2018). Independent evolution of allometric traits: a test of the allometric constraint hypothesis in island vines. Biological Journal of the Linnean Society, 126(1), 203-211.			Biddick, M., Hutton, I., & Burns, K. C. (2018). Independent evolution of allometric traits: a test of the allometric constraint hypothesis in island vines. Biological Journal of the Linnean Society, 126(1), 203-211.			7.859			16.644			2.11783
Ipomoea pes-caprae	Ipomoea pes-caprae	Convolvulaceae	w	n	New Zealand	Lord Howe Island			w			w			Biddick, M., Hutton, I., & Burns, K. C. (2018). Independent evolution of allometric traits: a test of the allometric constraint hypothesis in island vines. Biological Journal of the Linnean Society, 126(1), 203-211.			Biddick, M., Hutton, I., & Burns, K. C. (2018). Independent evolution of allometric traits: a test of the allometric constraint hypothesis in island vines. Biological Journal of the Linnean Society, 126(1), 203-211.			85.628			98.761			1.15337
Muehlenbeckia complexa	Muehlenbeckia complexa	Polygonaceae	w	n	New Zealand	Lord Howe Island			w			w			Biddick, M., Hutton, I., & Burns, K. C. (2018). Independent evolution of allometric traits: a test of the allometric constraint hypothesis in island vines. Biological Journal of the Linnean Society, 126(1), 203-211.			Biddick, M., Hutton, I., & Burns, K. C. (2018). Independent evolution of allometric traits: a test of the allometric constraint hypothesis in island vines. Biological Journal of the Linnean Society, 126(1), 203-211.			0.6074			1.103			1.81594
Ripogonum scandens	Ripogonum scandens	Ripogonaceae	w	n	New Zealand	Chatham Islands			w			w			Biddick, M., Hutton, I., & Burns, K. C. (2018). Independent evolution of allometric traits: a test of the allometric constraint hypothesis in island vines. Biological Journal of the Linnean Society, 126(1), 203-211.			Biddick, M., Hutton, I., & Burns, K. C. (2018). Independent evolution of allometric traits: a test of the allometric constraint hypothesis in island vines. Biological Journal of the Linnean Society, 126(1), 203-211.			72.568			83.248			1.14717
Smilax australis	Smilax australis	Smilaceae	w	n	Coffs Harbour, Australia	Lord Howe Island			w			w			Biddick, M., Hutton, I., & Burns, K. C. (2018). Independent evolution of allometric traits: a test of the allometric constraint hypothesis in island vines. Biological Journal of the Linnean Society, 126(1), 203-211.			Biddick, M., Hutton, I., & Burns, K. C. (2018). Independent evolution of allometric traits: a test of the allometric constraint hypothesis in island vines. Biological Journal of the Linnean Society, 126(1), 203-211.			95.861			97.76			1.01981
Stephania japonica	Stephania japonica	Menispermaceae	w	n	Coffs Harbour, Australia	Lord Howe Island			w			w			Biddick, M., Hutton, I., & Burns, K. C. (2018). Independent evolution of allometric traits: a test of the allometric constraint hypothesis in island vines. Biological Journal of the Linnean Society, 126(1), 203-211.			Biddick, M., Hutton, I., & Burns, K. C. (2018). Independent evolution of allometric traits: a test of the allometric constraint hypothesis in island vines. Biological Journal of the Linnean Society, 126(1), 203-211.			46.072			105.865			2.29782
Vinca major	Vinca major	Apocynaceae	w	n	New Zealand	Mayor Island			w			w			Biddick, M., Hutton, I., & Burns, K. C. (2018). Independent evolution of allometric traits: a test of the allometric constraint hypothesis in island vines. Biological Journal of the Linnean Society, 126(1), 203-211.			Biddick, M., Hutton, I., & Burns, K. C. (2018). Independent evolution of allometric traits: a test of the allometric constraint hypothesis in island vines. Biological Journal of the Linnean Society, 126(1), 203-211.			30.065			35.176			1.17
Wedelia biflora	Wedelia biflora	Asteraceae	w	n	Coffs Harbour, Australia	Lord Howe Island			w			w			Biddick, M., Hutton, I., & Burns, K. C. (2018). Independent evolution of allometric traits: a test of the allometric constraint hypothesis in island vines. Biological Journal of the Linnean Society, 126(1), 203-211.			Biddick, M., Hutton, I., & Burns, K. C. (2018). Independent evolution of allometric traits: a test of the allometric constraint hypothesis in island vines. Biological Journal of the Linnean Society, 126(1), 203-211.			24.442			42.031			1.71962
